# Supplementary material for: Nanoscale regulation of Ca2+ dependent phase transitions and real-time dynamics of SAP97/hDLG
Source: Nat Commun. 2022 Jul 22;13:4236. doi: 10.1038/s41467-022-31912-1 (PMC9307800; doi:10.1038/s41467-022-31912-1)
Supplement: Supplementary file 4 — Source Data [file 41467_2022_31912_MOESM4_ESM.xlsx]

## Sheet: Fig. 2H
∆G normalised to Control
Control	1.08066	0.974646	1.57284	1.31009	1.17252	0.678665	0.73044	0.834853	0.794554	0.850729
Tg	0.860847	1.63897	1.09933	1.11462	0.811018	0.803796	0.788906	0.908724	1.23149	1.23778
w7	1.49532	1.193	1.66284	1.22164	1.04263	2.13582	1.67828	1.91872
Bapta	1.62382	1.77741	2.77077	3.31882	2.04459	2.03645	4.14103	2.27594	2.539	1.99896
	Minimum	25% Percentile	Median	75% Percentile	Maximum	Range		Mean	Std. Deviation	Std. Error of Mean
Control	0.6787	0.8046	0.9127	1.15	1.573	0.8942		0.9949	0.2828	0.09999
Tg	0.8038	0.8235	1.004	1.236	1.639	0.8352		1.074	0.2894	0.1023
w7	1.043	1.193	1.663	1.919	2.136	1.093		1.59	0.3841	0.1452
Bapta	1.624	1.944	2.16	2.908	4.141	2.517		2.453	0.7767	0.2456

## Sheet: Fig. 2I
Rc normalised to Control
Control	0.914969	0.934554	1.35445	1.26699	1.14592	0.755631	0.830246	1.02636	0.770873	0.779238
Tg	1.20561	1.22641	1.21819	1.08744	0.8996	0.84525	0.912012	1.16567	1.23727	1.04478
w7	1.38067	1.55362	1.40448	1.66305	1.5913	1.44014	1.44422	1.51717
Bapta	2.29229	2.47887	2.45894	2.4962	2.39712	2.28171	2.59984	2.18159	2.48989	2.17096
	Minimum	25% Percentile	Median	75% Percentile	Maximum	Range		Mean	Std. Deviation	Std. Error of Mean
Control	0.7556	0.7771	0.9248	1.176	1.354	0.5988		0.9779	0.2148	0.06793
Tg	0.8453	0.9089	1.127	1.22	1.237	0.392		1.084	0.1511	0.04777
w7	1.381	1.413	1.481	1.582	1.663	0.2824		1.499	0.09867	0.03488
Bapta	2.171	2.257	2.428	2.491	2.6	0.4289		2.385	0.1455	0.046

## Sheet: Fig. 3G
Tg
Scaling Factor	pvalue1	pvalue2	pvalue3	pvalue4	pvalue5	pvalue6	pvalue7	pvalue8	pvalue9	pvalue10	pvalue11	pvalue12	pvalue13	pvalue14	pvalue15	pvalue16	pvalue17	pvalue18	pvalue19	pvalue20	pvalue21	pvalue22	pvalue23	pvalue24	pvalue25	pvalue26	pvalue27	pvalue28	pvalue29	pvalue30	pvalue31	pvalue32	pvalue33	pvalue34	pvalue35	pvalue36	pvalue37	pvalue38	pvalue39	pvalue40	pvalue41	pvalue42	pvalue43	pvalue44	pvalue45	pvalue46	pvalue47	pvalue48	pvalue49
0.99
1	1.91e-16	8.79e-16	5.68e-15	1.81e-17	7.11e-14	8.79e-16	2.44e-14	3.93e-15	1.06e-18	8.2e-15	4.98e-14	1.28e-15	8.06e-13	8.13e-18	5.68e-15	2.88e-13	4e-17	3.93e-15	8.2e-15	4e-17	3.49e-14	6.02e-16	1.7e-14	7e-19	1.28e-15	1.29e-16	1.7e-14	3.93e-15	8.2e-15	6.02e-16	2.71e-15	3.93e-15	1.81e-17	2.41e-18	1.91e-16	5.68e-15	1.29e-16	1.18e-14	4.07e-13	8.13e-18	2.71e-15	1.7e-14	5.68e-15	1.28e-15	1.81e-17	2.69e-17	3.62e-18	2.8e-16	1.28e-15
1.01	6.02e-16	3.93e-15	8.2e-15	5.93e-17	2.04e-13	3.93e-15	1.01e-13	1.18e-14	2.41e-18	3.49e-14	1.01e-13	3.93e-15	2.21e-12	5.93e-17	1.7e-14	8.06e-13	1.29e-16	8.2e-15	1.7e-14	2.8e-16	1.01e-13	2.71e-15	4.98e-14	1.6e-18	5.68e-15	6.02e-16	4.98e-14	1.7e-14	1.7e-14	1.87e-15	8.2e-15	8.2e-15	1.29e-16	8.13e-18	8.79e-16	2.44e-14	4.11e-16	2.44e-14	1.13e-12	4e-17	8.2e-15	4.98e-14	2.44e-14	3.93e-15	1.29e-16	1.29e-16	1.81e-17	1.28e-15	3.93e-15
1.02	2.71e-15	1.18e-14	3.49e-14	1.91e-16	8.06e-13	8.2e-15	2.88e-13	2.44e-14	1.21e-17	1.01e-13	2.04e-13	8.2e-15	8.27e-12	1.29e-16	4.98e-14	3.09e-12	4.11e-16	3.49e-14	3.49e-14	8.79e-16	4.07e-13	1.18e-14	1.01e-13	1.21e-17	2.44e-14	1.87e-15	1.44e-13	4.98e-14	4.98e-14	3.93e-15	4.98e-14	3.49e-14	4.11e-16	4e-17	2.71e-15	3.49e-14	1.28e-15	4.98e-14	2.21e-12	1.29e-16	3.49e-14	2.04e-13	1.01e-13	1.7e-14	4.11e-16	2.8e-16	5.93e-17	1.87e-15	1.18e-14
1.03	8.2e-15	4.98e-14	7.11e-14	1.28e-15	1.58e-12	2.44e-14	1.13e-12	4.98e-14	5.93e-17	1.44e-13	2.88e-13	3.49e-14	2.99e-11	4.11e-16	1.44e-13	8.27e-12	1.28e-15	1.01e-13	1.44e-13	2.71e-15	5.73e-13	2.44e-14	2.88e-13	4e-17	7.11e-14	8.2e-15	5.73e-13	1.01e-13	1.44e-13	1.7e-14	2.04e-13	7.11e-14	1.28e-15	1.29e-16	1.18e-14	7.11e-14	3.93e-15	1.44e-13	5.97e-12	6.02e-16	7.11e-14	5.73e-13	2.88e-13	4.98e-14	1.28e-15	6.02e-16	2.8e-16	5.68e-15	2.44e-14
1.04	3.49e-14	7.11e-14	1.44e-13	3.93e-15	4.3e-12	3.49e-14	2.21e-12	2.88e-13	8.76e-17	5.73e-13	1.13e-12	1.44e-13	5.63e-11	1.28e-15	1.44e-13	2.18e-11	3.93e-15	2.88e-13	4.07e-13	5.68e-15	2.21e-12	1.01e-13	4.07e-13	1.91e-16	1.44e-13	2.44e-14	1.58e-12	4.07e-13	4.07e-13	2.44e-14	4.07e-13	1.01e-13	2.71e-15	2.8e-16	2.44e-14	2.88e-13	8.2e-15	4.07e-13	1.14e-11	8.79e-16	2.04e-13	1.13e-12	4.07e-13	1.01e-13	3.93e-15	1.87e-15	8.79e-16	1.7e-14	3.49e-14
1.05	1.01e-13	1.01e-13	4.07e-13	5.68e-15	1.14e-11	7.11e-14	3.09e-12	5.73e-13	2.8e-16	1.58e-12	2.21e-12	2.88e-13	7.69e-11	1.87e-15	4.07e-13	4.11e-11	8.2e-15	8.06e-13	5.73e-13	1.18e-14	5.97e-12	2.04e-13	5.73e-13	8.79e-16	2.04e-13	3.49e-14	4.3e-12	5.73e-13	5.73e-13	4.98e-14	8.06e-13	4.07e-13	5.68e-15	6.02e-16	3.49e-14	5.73e-13	1.7e-14	8.06e-13	1.58e-11	1.87e-15	4.07e-13	2.21e-12	8.06e-13	2.04e-13	8.2e-15	1.18e-14	1.28e-15	2.44e-14	1.01e-13
1.06	1.01e-13	1.44e-13	1.13e-12	5.68e-15	1.58e-11	7.11e-14	4.3e-12	8.06e-13	4.11e-16	2.21e-12	4.3e-12	1.13e-12	7.69e-11	1.87e-15	8.06e-13	5.63e-11	3.49e-14	1.13e-12	5.73e-13	1.7e-14	5.97e-12	2.88e-13	8.06e-13	1.87e-15	2.88e-13	3.49e-14	1.58e-11	8.06e-13	8.06e-13	1.44e-13	1.13e-12	8.06e-13	8.2e-15	1.28e-15	4.98e-14	5.73e-13	7.11e-14	1.13e-12	2.18e-11	1.87e-15	5.73e-13	4.3e-12	2.21e-12	2.88e-13	1.18e-14	1.7e-14	1.87e-15	2.44e-14	2.88e-13
1.07	2.04e-13	2.88e-13	1.13e-12	1.18e-14	1.58e-11	1.01e-13	8.27e-12	1.58e-12	8.79e-16	3.09e-12	5.97e-12	1.58e-12	1.43e-10	3.93e-15	1.13e-12	1.05e-10	4.98e-14	2.21e-12	1.13e-12	3.49e-14	1.14e-11	4.07e-13	1.58e-12	2.71e-15	5.73e-13	7.11e-14	1.58e-11	1.58e-12	8.06e-13	2.88e-13	2.21e-12	1.13e-12	8.2e-15	1.87e-15	1.01e-13	1.13e-12	1.01e-13	1.58e-12	2.99e-11	3.93e-15	8.06e-13	8.27e-12	3.09e-12	5.73e-13	2.44e-14	3.49e-14	3.93e-15	3.49e-14	5.73e-13
1.08	4.07e-13	8.06e-13	2.21e-12	2.44e-14	4.11e-11	2.88e-13	2.18e-11	3.09e-12	1.87e-15	1.14e-11	1.58e-11	3.09e-12	2.63e-10	1.18e-14	2.21e-12	1.43e-10	1.01e-13	4.3e-12	3.09e-12	1.01e-13	2.18e-11	1.58e-12	4.3e-12	5.68e-15	1.58e-12	1.44e-13	4.11e-11	4.3e-12	1.58e-12	5.73e-13	4.3e-12	4.3e-12	2.44e-14	2.71e-15	2.88e-13	2.21e-12	2.04e-13	3.09e-12	7.69e-11	1.18e-14	1.58e-12	1.58e-11	4.3e-12	8.06e-13	7.11e-14	3.49e-14	1.18e-14	1.01e-13	1.13e-12
1.09	8.06e-13	2.21e-12	3.09e-12	4.98e-14	5.63e-11	4.07e-13	4.11e-11	4.3e-12	3.93e-15	2.99e-11	7.69e-11	1.58e-11	4.8e-10	3.49e-14	3.09e-12	3.56e-10	2.88e-13	5.97e-12	8.27e-12	2.88e-13	5.63e-11	3.09e-12	1.14e-11	1.18e-14	3.09e-12	4.07e-13	1.43e-10	1.14e-11	3.09e-12	1.13e-12	8.27e-12	1.14e-11	4.98e-14	5.68e-15	4.07e-13	4.3e-12	8.06e-13	5.97e-12	1.43e-10	2.44e-14	4.3e-12	1.58e-11	8.27e-12	1.58e-12	2.04e-13	7.11e-14	2.44e-14	2.04e-13	2.21e-12
1.1	1.58e-12	5.97e-12	5.97e-12	1.44e-13	1.05e-10	1.13e-12	1.05e-10	1.14e-11	8.2e-15	5.63e-11	1.43e-10	2.18e-11	8.71e-10	1.01e-13	5.97e-12	4.8e-10	1.13e-12	1.58e-11	2.18e-11	8.06e-13	1.43e-10	8.27e-12	1.58e-11	2.44e-14	5.97e-12	8.06e-13	6.47e-10	1.58e-11	5.97e-12	5.97e-12	2.18e-11	2.18e-11	1.44e-13	1.18e-14	8.06e-13	8.27e-12	1.13e-12	1.14e-11	2.63e-10	4.98e-14	1.58e-11	4.11e-11	1.14e-11	3.09e-12	5.73e-13	1.44e-13	4.98e-14	5.73e-13	5.97e-12
1.11	5.97e-12	1.58e-11	2.18e-11	4.07e-13	4.8e-10	5.97e-12	3.56e-10	2.99e-11	2.44e-14	1.94e-10	4.8e-10	5.63e-11	3.72e-09	2.88e-13	1.58e-11	1.17e-09	4.3e-12	5.63e-11	7.69e-11	3.09e-12	6.47e-10	2.99e-11	7.69e-11	7.11e-14	2.18e-11	2.21e-12	1.17e-09	2.99e-11	1.58e-11	1.58e-11	5.63e-11	7.69e-11	8.06e-13	3.49e-14	4.3e-12	2.18e-11	3.09e-12	2.99e-11	8.71e-10	2.04e-13	5.63e-11	1.05e-10	4.11e-11	5.97e-12	1.58e-12	4.07e-13	1.44e-13	1.13e-12	1.58e-11
1.12	1.14e-11	7.69e-11	7.69e-11	1.58e-12	8.71e-10	1.58e-11	6.47e-10	1.05e-10	1.01e-13	6.47e-10	8.71e-10	1.05e-10	8.66e-09	8.06e-13	2.99e-11	2.79e-09	5.97e-12	1.43e-10	1.05e-10	8.27e-12	1.57e-09	5.63e-11	1.94e-10	2.04e-13	7.69e-11	1.14e-11	2.79e-09	1.43e-10	5.63e-11	4.11e-11	1.94e-10	1.43e-10	3.09e-12	1.44e-13	8.27e-12	5.63e-11	8.27e-12	5.63e-11	1.17e-09	1.13e-12	1.94e-10	1.94e-10	1.05e-10	2.18e-11	5.97e-12	1.13e-12	2.88e-13	3.09e-12	4.11e-11
1.13	2.99e-11	1.94e-10	2.63e-10	5.97e-12	2.09e-09	4.11e-11	2.79e-09	3.56e-10	2.88e-13	1.57e-09	1.57e-09	2.63e-10	1.51e-08	2.21e-12	7.69e-11	6.55e-09	1.58e-11	3.56e-10	4.8e-10	1.58e-11	3.72e-09	7.69e-11	6.47e-10	5.73e-13	1.94e-10	2.18e-11	4.94e-09	2.63e-10	1.43e-10	1.05e-10	4.8e-10	2.63e-10	5.97e-12	5.73e-13	1.14e-11	1.05e-10	2.99e-11	7.69e-11	2.79e-09	3.09e-12	3.56e-10	8.71e-10	3.56e-10	4.11e-11	1.14e-11	3.09e-12	8.06e-13	8.27e-12	1.05e-10
1.14	1.43e-10	6.47e-10	8.71e-10	2.18e-11	4.94e-09	1.05e-10	3.72e-09	1.17e-09	8.06e-13	3.72e-09	4.94e-09	6.47e-10	3.41e-08	4.3e-12	3.56e-10	1.51e-08	2.99e-11	8.71e-10	8.71e-10	2.99e-11	6.55e-09	1.94e-10	2.79e-09	2.21e-12	6.47e-10	7.69e-11	6.55e-09	8.71e-10	4.8e-10	1.43e-10	2.09e-09	6.47e-10	2.18e-11	1.13e-12	2.99e-11	4.8e-10	5.63e-11	1.43e-10	8.66e-09	5.97e-12	4.8e-10	2.09e-09	8.71e-10	1.43e-10	2.99e-11	1.14e-11	3.09e-12	2.18e-11	2.63e-10
1.15	2.63e-10	1.57e-09	2.79e-09	7.69e-11	1.14e-08	2.63e-10	6.55e-09	2.79e-09	3.09e-12	6.55e-09	1.51e-08	8.71e-10	7.57e-08	1.14e-11	8.71e-10	4.46e-08	5.63e-11	2.79e-09	2.09e-09	4.11e-11	1.14e-08	4.8e-10	4.94e-09	5.97e-12	2.09e-09	1.94e-10	1.14e-08	2.09e-09	1.57e-09	3.56e-10	4.94e-09	1.57e-09	4.11e-11	3.09e-12	1.05e-10	8.71e-10	1.43e-10	2.63e-10	1.98e-08	2.18e-11	1.17e-09	4.94e-09	2.79e-09	4.8e-10	5.63e-11	4.11e-11	1.14e-11	5.63e-11	6.47e-10
1.16	4.8e-10	2.79e-09	4.94e-09	1.94e-10	2.6e-08	6.47e-10	1.98e-08	6.55e-09	5.97e-12	1.14e-08	1.98e-08	2.09e-09	1.28e-07	2.99e-11	1.57e-09	7.57e-08	1.43e-10	6.55e-09	3.72e-09	1.05e-10	2.6e-08	1.57e-09	1.14e-08	1.58e-11	4.94e-09	3.56e-10	3.41e-08	4.94e-09	2.09e-09	6.47e-10	1.14e-08	3.72e-09	7.69e-11	5.97e-12	1.94e-10	2.09e-09	3.56e-10	6.47e-10	3.41e-08	4.11e-11	1.57e-09	8.66e-09	6.55e-09	1.17e-09	1.94e-10	1.05e-10	2.99e-11	1.94e-10	1.17e-09
1.17	1.17e-09	6.55e-09	1.14e-08	6.47e-10	5.82e-08	1.57e-09	3.41e-08	1.14e-08	1.58e-11	3.41e-08	4.46e-08	3.72e-09	3.54e-07	7.69e-11	3.72e-09	2.13e-07	3.56e-10	1.98e-08	8.66e-09	3.56e-10	9.84e-08	4.94e-09	3.41e-08	4.11e-11	8.66e-09	8.71e-10	7.57e-08	1.51e-08	6.55e-09	2.09e-09	1.98e-08	6.55e-09	1.43e-10	2.18e-11	4.8e-10	4.94e-09	1.17e-09	1.57e-09	7.57e-08	1.43e-10	6.55e-09	1.98e-08	1.14e-08	3.72e-09	4.8e-10	3.56e-10	5.63e-11	4.8e-10	2.79e-09
1.18	2.09e-09	1.14e-08	1.51e-08	1.17e-09	9.84e-08	2.79e-09	1.28e-07	1.98e-08	4.11e-11	5.82e-08	5.82e-08	1.14e-08	5.82e-07	1.43e-10	6.55e-09	3.54e-07	8.71e-10	3.41e-08	1.98e-08	8.71e-10	1.65e-07	8.66e-09	5.82e-08	7.69e-11	1.98e-08	1.57e-09	2.13e-07	2.6e-08	1.51e-08	3.72e-09	5.82e-08	8.66e-09	2.63e-10	4.11e-11	8.71e-10	8.66e-09	2.09e-09	2.79e-09	1.65e-07	3.56e-10	1.98e-08	2.6e-08	1.51e-08	6.55e-09	8.71e-10	6.47e-10	1.43e-10	6.47e-10	4.94e-09
1.19	3.72e-09	2.6e-08	3.41e-08	2.79e-09	2.13e-07	8.66e-09	2.13e-07	4.46e-08	7.69e-11	7.57e-08	1.65e-07	1.51e-08	1.54e-06	3.56e-10	1.98e-08	7.44e-07	2.09e-09	7.57e-08	2.6e-08	1.17e-09	3.54e-07	1.14e-08	9.84e-08	1.94e-10	3.41e-08	2.09e-09	2.13e-07	4.46e-08	2.6e-08	6.55e-09	9.84e-08	1.14e-08	8.71e-10	1.05e-10	2.09e-09	2.6e-08	3.72e-09	6.55e-09	5.82e-07	8.71e-10	3.41e-08	7.57e-08	3.41e-08	1.51e-08	1.57e-09	1.17e-09	2.63e-10	2.09e-09	1.51e-08
1.2	1.14e-08	5.82e-08	5.82e-08	4.94e-09	7.44e-07	2.6e-08	3.54e-07	9.84e-08	1.94e-10	2.13e-07	3.54e-07	2.6e-08	2.46e-06	8.71e-10	4.46e-08	1.54e-06	2.79e-09	1.28e-07	5.82e-08	2.09e-09	5.82e-07	3.41e-08	1.65e-07	4.8e-10	5.82e-08	6.55e-09	4.54e-07	7.57e-08	4.46e-08	1.14e-08	1.65e-07	3.41e-08	2.09e-09	2.63e-10	6.55e-09	4.46e-08	1.14e-08	1.51e-08	9.49e-07	1.57e-09	5.82e-08	1.65e-07	7.57e-08	5.82e-08	3.72e-09	1.57e-09	4.8e-10	4.94e-09	2.6e-08
1.21	1.98e-08	9.84e-08	1.28e-07	6.55e-09	1.21e-06	3.41e-08	7.44e-07	2.13e-07	4.8e-10	3.54e-07	9.49e-07	7.57e-08	4.94e-06	1.57e-09	7.57e-08	2.46e-06	4.94e-09	2.75e-07	7.57e-08	6.55e-09	9.49e-07	7.57e-08	2.75e-07	1.17e-09	1.28e-07	1.51e-08	9.49e-07	9.84e-08	5.82e-08	1.98e-08	2.75e-07	7.57e-08	4.94e-09	4.8e-10	1.51e-08	5.82e-08	3.41e-08	2.6e-08	1.54e-06	2.79e-09	1.28e-07	4.54e-07	1.28e-07	9.84e-08	6.55e-09	3.72e-09	8.71e-10	1.14e-08	7.57e-08
1.22	4.46e-08	1.65e-07	2.13e-07	1.14e-08	1.95e-06	4.46e-08	1.54e-06	3.54e-07	8.71e-10	3.54e-07	1.54e-06	1.28e-07	6.2e-06	2.09e-09	1.28e-07	3.92e-06	1.14e-08	4.54e-07	7.57e-08	1.14e-08	1.21e-06	1.28e-07	2.75e-07	2.09e-09	1.65e-07	2.6e-08	2.46e-06	1.65e-07	9.84e-08	5.82e-08	4.54e-07	2.13e-07	8.66e-09	8.71e-10	2.6e-08	9.84e-08	5.82e-08	3.41e-08	3.11e-06	3.72e-09	1.65e-07	7.44e-07	2.75e-07	1.65e-07	1.14e-08	4.94e-09	1.17e-09	1.51e-08	9.84e-08
1.23	7.57e-08	1.65e-07	5.82e-07	3.41e-08	2.46e-06	9.84e-08	3.11e-06	5.82e-07	1.57e-09	5.82e-07	2.46e-06	1.65e-07	7.76e-06	3.72e-09	2.75e-07	7.76e-06	1.51e-08	7.44e-07	9.84e-08	1.98e-08	1.95e-06	2.75e-07	4.54e-07	4.94e-09	4.54e-07	3.41e-08	3.92e-06	3.54e-07	2.75e-07	9.84e-08	1.21e-06	2.75e-07	8.66e-09	1.17e-09	4.46e-08	1.28e-07	1.28e-07	4.46e-08	6.2e-06	6.55e-09	4.54e-07	1.54e-06	3.54e-07	2.75e-07	1.98e-08	8.66e-09	3.72e-09	1.98e-08	1.65e-07
1.24	9.84e-08	2.75e-07	7.44e-07	4.46e-08	3.92e-06	1.65e-07	4.94e-06	9.49e-07	2.09e-09	1.21e-06	3.11e-06	2.13e-07	1.21e-05	6.55e-09	3.54e-07	9.71e-06	1.98e-08	9.49e-07	1.65e-07	3.41e-08	2.46e-06	4.54e-07	7.44e-07	8.66e-09	5.82e-07	5.82e-08	6.2e-06	4.54e-07	4.54e-07	1.65e-07	1.54e-06	4.54e-07	1.98e-08	1.17e-09	7.57e-08	2.13e-07	2.75e-07	5.82e-08	9.71e-06	1.14e-08	9.49e-07	2.46e-06	5.82e-07	3.54e-07	3.41e-08	8.66e-09	6.55e-09	3.41e-08	2.13e-07
1.25	1.65e-07	4.54e-07	1.21e-06	9.84e-08	4.94e-06	2.13e-07	6.2e-06	1.21e-06	3.72e-09	2.46e-06	6.2e-06	4.54e-07	1.88e-05	1.51e-08	5.82e-07	1.51e-05	2.6e-08	1.54e-06	2.75e-07	7.57e-08	4.94e-06	7.44e-07	1.21e-06	1.51e-08	9.49e-07	9.84e-08	7.76e-06	7.44e-07	5.82e-07	2.13e-07	1.95e-06	5.82e-07	3.41e-08	2.09e-09	1.28e-07	3.54e-07	3.54e-07	9.84e-08	1.21e-05	1.98e-08	1.21e-06	3.11e-06	7.44e-07	5.82e-07	7.57e-08	1.51e-08	8.66e-09	5.82e-08	3.54e-07
1.26	2.75e-07	9.49e-07	1.54e-06	1.65e-07	7.76e-06	4.54e-07	7.76e-06	2.46e-06	4.94e-09	3.11e-06	7.76e-06	9.49e-07	2.88e-05	3.41e-08	7.44e-07	1.88e-05	4.46e-08	3.11e-06	4.54e-07	9.84e-08	9.71e-06	1.21e-06	1.95e-06	2.6e-08	1.95e-06	1.28e-07	9.71e-06	1.54e-06	1.21e-06	4.54e-07	6.2e-06	7.44e-07	5.82e-08	4.94e-09	1.65e-07	5.82e-07	5.82e-07	1.65e-07	2.88e-05	4.46e-08	1.21e-06	3.92e-06	9.49e-07	9.49e-07	1.28e-07	2.6e-08	2.6e-08	9.84e-08	5.82e-07
1.27	3.54e-07	1.54e-06	1.95e-06	2.13e-07	1.21e-05	7.44e-07	1.21e-05	3.11e-06	8.66e-09	4.94e-06	1.51e-05	1.21e-06	4.39e-05	4.46e-08	9.49e-07	2.88e-05	5.82e-08	4.94e-06	5.82e-07	1.65e-07	1.51e-05	1.54e-06	3.11e-06	3.41e-08	2.46e-06	2.13e-07	1.51e-05	1.95e-06	1.54e-06	5.82e-07	1.21e-05	1.21e-06	9.84e-08	4.94e-09	2.75e-07	9.49e-07	7.44e-07	2.75e-07	4.39e-05	5.82e-08	1.95e-06	6.2e-06	1.54e-06	1.21e-06	2.13e-07	3.41e-08	5.82e-08	1.28e-07	9.49e-07
1.28	7.44e-07	2.46e-06	3.92e-06	3.54e-07	3.56e-05	9.49e-07	1.88e-05	7.76e-06	1.51e-08	7.76e-06	1.88e-05	1.95e-06	9.93e-05	7.57e-08	1.54e-06	3.56e-05	1.28e-07	1.21e-05	9.49e-07	2.75e-07	2.88e-05	2.46e-06	4.94e-06	9.84e-08	4.94e-06	2.75e-07	2.33e-05	6.2e-06	2.46e-06	9.49e-07	2.33e-05	1.54e-06	1.65e-07	1.51e-08	4.54e-07	1.54e-06	1.21e-06	3.54e-07	8.12e-05	9.84e-08	3.11e-06	1.21e-05	3.11e-06	3.11e-06	3.54e-07	9.84e-08	9.84e-08	2.13e-07	1.95e-06
1.29	1.21e-06	4.94e-06	4.94e-06	7.44e-07	4.39e-05	1.54e-06	2.88e-05	1.51e-05	2.6e-08	1.51e-05	3.56e-05	3.11e-06	9.93e-05	9.84e-08	2.46e-06	5.4e-05	1.65e-07	1.51e-05	1.54e-06	4.54e-07	4.39e-05	3.92e-06	7.76e-06	1.65e-07	7.76e-06	5.82e-07	3.56e-05	1.21e-05	3.11e-06	1.54e-06	3.56e-05	3.11e-06	2.75e-07	4.46e-08	5.82e-07	2.46e-06	1.95e-06	7.44e-07	0.000121153	1.65e-07	4.94e-06	1.88e-05	3.92e-06	4.94e-06	7.44e-07	2.13e-07	1.65e-07	4.54e-07	2.46e-06
1.3	1.95e-06	7.76e-06	7.76e-06	9.49e-07	6.62e-05	1.95e-06	4.39e-05	1.88e-05	3.41e-08	2.33e-05	4.39e-05	4.94e-06	0.00014756	1.65e-07	2.46e-06	8.12e-05	2.75e-07	1.88e-05	2.46e-06	7.44e-07	5.4e-05	6.2e-06	1.21e-05	3.54e-07	1.21e-05	9.49e-07	4.39e-05	1.88e-05	4.94e-06	1.95e-06	4.39e-05	3.92e-06	4.54e-07	5.82e-08	9.49e-07	3.92e-06	2.46e-06	1.21e-06	0.000217574	3.54e-07	7.76e-06	2.33e-05	6.2e-06	7.76e-06	1.21e-06	3.54e-07	2.75e-07	5.82e-07	3.92e-06
1.31	2.46e-06	1.51e-05	9.71e-06	1.95e-06	8.12e-05	3.92e-06	5.4e-05	2.33e-05	5.82e-08	4.39e-05	8.12e-05	7.76e-06	0.000217574	3.54e-07	3.92e-06	9.93e-05	3.54e-07	3.56e-05	4.94e-06	1.21e-06	8.12e-05	1.21e-05	1.88e-05	5.82e-07	1.51e-05	1.95e-06	6.62e-05	2.33e-05	7.76e-06	3.11e-06	5.4e-05	7.76e-06	7.44e-07	9.84e-08	1.54e-06	6.2e-06	3.11e-06	1.95e-06	0.000383686	5.82e-07	1.21e-05	4.39e-05	7.76e-06	1.21e-05	1.95e-06	5.82e-07	4.54e-07	9.49e-07	6.2e-06
1.32	3.92e-06	2.88e-05	1.88e-05	3.11e-06	0.000121153	7.76e-06	9.93e-05	4.39e-05	1.28e-07	8.12e-05	0.000121153	1.51e-05	0.000318223	7.44e-07	6.2e-06	0.00014756	5.82e-07	6.62e-05	7.76e-06	2.46e-06	0.00014756	2.33e-05	2.33e-05	9.49e-07	2.88e-05	3.92e-06	9.93e-05	5.4e-05	1.21e-05	4.94e-06	9.93e-05	1.51e-05	1.54e-06	2.75e-07	2.46e-06	9.71e-06	4.94e-06	3.92e-06	0.000554409	7.44e-07	1.88e-05	6.62e-05	9.71e-06	2.33e-05	3.92e-06	1.21e-06	7.44e-07	1.95e-06	1.21e-05
1.33	6.2e-06	4.39e-05	2.88e-05	4.94e-06	0.000179361	1.51e-05	0.00014756	6.62e-05	2.75e-07	0.000121153	0.000179361	2.33e-05	0.000461681	9.49e-07	9.71e-06	0.000263395	1.21e-06	0.000121153	1.51e-05	4.94e-06	0.000263395	3.56e-05	4.39e-05	1.95e-06	3.56e-05	6.2e-06	0.00014756	6.62e-05	1.88e-05	6.2e-06	0.00014756	2.88e-05	3.11e-06	3.54e-07	4.94e-06	1.88e-05	7.76e-06	6.2e-06	0.000948472	1.54e-06	2.88e-05	9.93e-05	1.88e-05	2.88e-05	6.2e-06	1.95e-06	1.54e-06	3.92e-06	1.88e-05
1.34	1.51e-05	9.93e-05	8.12e-05	1.21e-05	0.000383686	3.56e-05	0.000263395	0.00014756	7.44e-07	0.000318223	0.000461681	6.62e-05	0.000948472	2.46e-06	1.51e-05	0.000461681	1.95e-06	0.000179361	2.88e-05	1.51e-05	0.000664416	8.12e-05	9.93e-05	3.92e-06	9.93e-05	1.21e-05	0.000263395	0.000121153	5.4e-05	1.51e-05	0.000318223	4.39e-05	7.76e-06	9.49e-07	1.51e-05	2.88e-05	1.88e-05	1.21e-05	0.00112979	3.92e-06	5.4e-05	0.000217574	3.56e-05	8.12e-05	1.88e-05	3.92e-06	2.46e-06	7.76e-06	4.39e-05
1.35	1.88e-05	0.000121153	0.000121153	1.88e-05	0.000794642	8.12e-05	0.000461681	0.000217574	1.54e-06	0.000554409	0.000664416	9.93e-05	0.00188649	6.2e-06	2.33e-05	0.000664416	3.11e-06	0.000383686	4.39e-05	2.33e-05	0.00112979	0.00014756	0.00014756	6.2e-06	0.000217574	2.33e-05	0.000461681	0.000263395	6.62e-05	2.88e-05	0.000554409	8.12e-05	1.88e-05	1.95e-06	2.88e-05	4.39e-05	2.88e-05	2.33e-05	0.00159336	7.76e-06	0.000121153	0.000383686	8.12e-05	0.00014756	2.33e-05	7.76e-06	3.92e-06	1.21e-05	6.62e-05
1.36	3.56e-05	0.000179361	0.000263395	4.39e-05	0.00159336	0.000121153	0.000794642	0.000554409	4.94e-06	0.00112979	0.00134306	0.00014756	0.00262844	9.71e-06	5.4e-05	0.00159336	6.2e-06	0.000461681	6.62e-05	4.39e-05	0.00188649	0.000263395	0.000263395	1.88e-05	0.000263395	5.4e-05	0.000794642	0.000461681	0.000179361	5.4e-05	0.000794642	0.000179361	2.33e-05	6.2e-06	4.39e-05	8.12e-05	6.62e-05	4.39e-05	0.00309317	1.21e-05	0.000179361	0.000664416	0.00014756	0.000383686	4.39e-05	2.33e-05	9.71e-06	2.33e-05	9.93e-05
1.37	9.93e-05	0.000263395	0.000554409	9.93e-05	0.00222903	0.000263395	0.00159336	0.00134306	1.21e-05	0.00159336	0.00222903	0.000318223	0.00498021	1.51e-05	0.000121153	0.00309317	1.21e-05	0.000461681	9.93e-05	6.62e-05	0.00222903	0.000383686	0.000664416	2.88e-05	0.000664416	0.000121153	0.00159336	0.000554409	0.000461681	8.12e-05	0.00159336	0.000263395	4.39e-05	9.71e-06	0.000121153	0.000179361	9.93e-05	9.93e-05	0.00677255	1.88e-05	0.000263395	0.00159336	0.000179361	0.000461681	6.62e-05	5.4e-05	1.88e-05	5.4e-05	0.000263395
1.38	0.000179361	0.000461681	0.000948472	0.000263395	0.00262844	0.000383686	0.00188649	0.00188649	1.51e-05	0.00222903	0.0036327	0.000664416	0.00677255	2.88e-05	0.000383686	0.00498021	1.88e-05	0.000794642	0.000179361	9.93e-05	0.00309317	0.000461681	0.000948472	4.39e-05	0.00112979	0.000217574	0.00262844	0.000794642	0.000664416	0.00014756	0.00309317	0.000461681	8.12e-05	1.21e-05	0.000263395	0.000461681	0.00014756	0.000217574	0.0105785	2.88e-05	0.000383686	0.00222903	0.000217574	0.000554409	0.000121153	8.12e-05	2.88e-05	9.93e-05	0.000554409
1.39	0.000263395	0.000664416	0.00134306	0.000383686	0.00309317	0.000554409	0.00262844	0.00309317	2.33e-05	0.00309317	0.00425773	0.000794642	0.00913574	4.39e-05	0.000664416	0.00677255	4.39e-05	0.000948472	0.000217574	0.000179361	0.00498021	0.000794642	0.00112979	5.4e-05	0.00134306	0.000318223	0.00309317	0.000948472	0.000664416	0.000179361	0.00425773	0.000554409	0.000121153	2.33e-05	0.000318223	0.000664416	0.000179361	0.000383686	0.0140975	4.39e-05	0.000554409	0.00262844	0.000263395	0.000794642	0.00014756	0.000121153	3.56e-05	0.000179361	0.000794642
1.4	0.000383686	0.000948472	0.00159336	0.000554409	0.00425773	0.000948472	0.00425773	0.0036327	3.56e-05	0.00498021	0.00581352	0.00112979	0.0122242	6.62e-05	0.000948472	0.00913574	6.62e-05	0.00159336	0.000383686	0.000263395	0.00581352	0.00112979	0.00159336	8.12e-05	0.00188649	0.000554409	0.00425773	0.00134306	0.00112979	0.000217574	0.00581352	0.000794642	0.000217574	2.88e-05	0.000461681	0.000794642	0.000217574	0.000554409	0.0162251	6.62e-05	0.000794642	0.0036327	0.000383686	0.00112979	0.000263395	0.000217574	5.4e-05	0.000217574	0.00112979
1.41	0.000664416	0.00159336	0.00222903	0.000794642	0.00581352	0.00134306	0.00581352	0.00581352	6.62e-05	0.00677255	0.00913574	0.00188649	0.018636	9.93e-05	0.00112979	0.0105785	0.000121153	0.00309317	0.000554409	0.000461681	0.00913574	0.00159336	0.00262844	9.93e-05	0.00309317	0.000794642	0.00581352	0.00188649	0.00159336	0.000318223	0.00787385	0.00112979	0.000383686	5.4e-05	0.000794642	0.000948472	0.000383686	0.000794642	0.0244369	0.00014756	0.00134306	0.00498021	0.000554409	0.00188649	0.000383686	0.000318223	8.12e-05	0.000318223	0.00159336
1.42	0.000948472	0.00222903	0.00309317	0.00112979	0.0105785	0.00188649	0.00913574	0.00787385	0.000121153	0.00913574	0.0162251	0.00262844	0.0278982	0.00014756	0.00134306	0.0122242	0.00014756	0.0036327	0.000794642	0.000794642	0.0105785	0.00222903	0.00498021	0.00014756	0.00425773	0.00112979	0.00913574	0.00222903	0.00188649	0.000554409	0.0122242	0.00134306	0.000664416	8.12e-05	0.00112979	0.00134306	0.000554409	0.00112979	0.0317853	0.000217574	0.00222903	0.00581352	0.00112979	0.0036327	0.000664416	0.000554409	0.000121153	0.000383686	0.00222903
1.43	0.00134306	0.00309317	0.00425773	0.00159336	0.0140975	0.00222903	0.0140975	0.0105785	0.000217574	0.0140975	0.018636	0.0036327	0.0410103	0.000263395	0.00188649	0.0162251	0.000263395	0.00581352	0.00134306	0.00134306	0.018636	0.00262844	0.00677255	0.000217574	0.00581352	0.00159336	0.0140975	0.00309317	0.00262844	0.000948472	0.0162251	0.00222903	0.00112979	0.000179361	0.00159336	0.00159336	0.00112979	0.00188649	0.0361409	0.000318223	0.0036327	0.00913574	0.00134306	0.00425773	0.00112979	0.000794642	0.000179361	0.000554409	0.0036327
1.44	0.00222903	0.00498021	0.00581352	0.00188649	0.0213618	0.00309317	0.0213618	0.0140975	0.000263395	0.0213618	0.0244369	0.00425773	0.0591972	0.000383686	0.00222903	0.0213618	0.000383686	0.00677255	0.00222903	0.00188649	0.0213618	0.0036327	0.00787385	0.000383686	0.00787385	0.00222903	0.0162251	0.00425773	0.00309317	0.00188649	0.018636	0.00262844	0.00159336	0.000263395	0.00222903	0.00222903	0.00159336	0.00262844	0.0464417	0.000461681	0.00677255	0.0122242	0.00222903	0.00581352	0.00188649	0.00112979	0.000318223	0.000794642	0.00425773
1.45	0.00309317	0.00677255	0.00913574	0.00262844	0.0317853	0.0036327	0.0278982	0.018636	0.000383686	0.0278982	0.0278982	0.00581352	0.0839056	0.000554409	0.00309317	0.0278982	0.000554409	0.00787385	0.00309317	0.00309317	0.0244369	0.00498021	0.0105785	0.000554409	0.0105785	0.00262844	0.0213618	0.00677255	0.00425773	0.00262844	0.0244369	0.0036327	0.00188649	0.000383686	0.00262844	0.00309317	0.00222903	0.00425773	0.0591972	0.000794642	0.00677255	0.0162251	0.0036327	0.00913574	0.00262844	0.00188649	0.000383686	0.00112979	0.00677255
1.46	0.00425773	0.0122242	0.0122242	0.0036327	0.0591972	0.00498021	0.0361409	0.0244369	0.000664416	0.0410103	0.0410103	0.00677255	0.0938695	0.000948472	0.00425773	0.0410103	0.000794642	0.0105785	0.00498021	0.00498021	0.0317853	0.00787385	0.0140975	0.000794642	0.0140975	0.00425773	0.0278982	0.0105785	0.00581352	0.00425773	0.0317853	0.00581352	0.00309317	0.000794642	0.0036327	0.00425773	0.00425773	0.00581352	0.0938695	0.00188649	0.0122242	0.0244369	0.00581352	0.0140975	0.00425773	0.00222903	0.000664416	0.00188649	0.00787385
1.47	0.00581352	0.0162251	0.0162251	0.00498021	0.0748471	0.00677255	0.0464417	0.0278982	0.000948472	0.0524861	0.0410103	0.00913574	0.104803	0.00112979	0.00581352	0.0410103	0.00112979	0.0140975	0.00581352	0.00677255	0.0410103	0.0122242	0.018636	0.00134306	0.0162251	0.00581352	0.0361409	0.0122242	0.00787385	0.00677255	0.0410103	0.00787385	0.00425773	0.00112979	0.00498021	0.00581352	0.00581352	0.00787385	0.116773	0.00262844	0.018636	0.0317853	0.00913574	0.0162251	0.00581352	0.00309317	0.000948472	0.00222903	0.0105785
1.48	0.00787385	0.0213618	0.0213618	0.00913574	0.104803	0.00787385	0.0666313	0.0410103	0.00134306	0.0591972	0.0748471	0.0162251	0.159554	0.00188649	0.00787385	0.0524861	0.00188649	0.018636	0.00913574	0.00787385	0.0666313	0.0162251	0.0278982	0.00188649	0.0244369	0.00913574	0.0524861	0.0162251	0.0105785	0.0122242	0.0591972	0.0105785	0.00498021	0.00134306	0.00787385	0.00677255	0.00913574	0.0105785	0.129844	0.0036327	0.0244369	0.0464417	0.0140975	0.0213618	0.00787385	0.00581352	0.00112979	0.0036327	0.0140975
1.49	0.00913574	0.0244369	0.0244369	0.0105785	0.116773	0.0105785	0.0839056	0.0464417	0.00188649	0.0748471	0.0839056	0.018636	0.194448	0.00262844	0.0105785	0.0666313	0.00222903	0.0361409	0.0140975	0.00913574	0.0748471	0.0244369	0.0361409	0.0036327	0.0278982	0.0105785	0.0591972	0.0213618	0.0140975	0.018636	0.0591972	0.0140975	0.00677255	0.00188649	0.00913574	0.00913574	0.0122242	0.0122242	0.159554	0.00425773	0.0278982	0.0666313	0.0244369	0.0244369	0.00913574	0.00677255	0.00159336	0.00425773	0.0162251
1.5	0.0122242	0.0361409	0.0317853	0.0140975	0.129844	0.0140975	0.0938695	0.0591972	0.00262844	0.0938695	0.104803	0.0244369	0.234995	0.00309317	0.0122242	0.0839056	0.00309317	0.0410103	0.018636	0.0105785	0.0938695	0.0317853	0.0464417	0.00498021	0.0361409	0.0162251	0.0839056	0.0278982	0.0162251	0.0213618	0.0666313	0.018636	0.00787385	0.00262844	0.0122242	0.0122242	0.0140975	0.0162251	0.176322	0.00581352	0.0361409	0.0839056	0.0361409	0.0361409	0.0122242	0.00913574	0.00222903	0.00581352	0.0244369
1.51	0.0162251	0.0464417	0.0464417	0.0213618	0.144082	0.0213618	0.116773	0.0839056	0.00425773	0.116773	0.129844	0.0361409	0.257511	0.00425773	0.018636	0.116773	0.00498021	0.0591972	0.0213618	0.0140975	0.116773	0.0464417	0.0591972	0.00787385	0.0464417	0.0213618	0.0938695	0.0410103	0.0244369	0.0244369	0.0938695	0.0278982	0.0122242	0.0036327	0.0162251	0.018636	0.0213618	0.0244369	0.234995	0.00787385	0.0410103	0.104803	0.0464417	0.0410103	0.018636	0.0140975	0.0036327	0.00787385	0.0244369
1.52	0.0278982	0.0666313	0.0591972	0.0361409	0.194448	0.0361409	0.159554	0.144082	0.00913574	0.176322	0.194448	0.0591972	0.363199	0.00581352	0.0317853	0.194448	0.00787385	0.0748471	0.0278982	0.0244369	0.176322	0.0591972	0.0839056	0.0122242	0.0748471	0.0361409	0.129844	0.0524861	0.0464417	0.0361409	0.144082	0.0464417	0.018636	0.00425773	0.0278982	0.0278982	0.0278982	0.0361409	0.334416	0.0105785	0.0524861	0.144082	0.0591972	0.0666313	0.0317853	0.0278982	0.00581352	0.0122242	0.0464417
1.53	0.0464417	0.0938695	0.0748471	0.0524861	0.257511	0.0591972	0.194448	0.213988	0.0122242	0.234995	0.234995	0.0839056	0.45858	0.0122242	0.0464417	0.234995	0.0122242	0.0938695	0.0524861	0.0410103	0.213988	0.0748471	0.116773	0.0140975	0.129844	0.0464417	0.176322	0.104803	0.0666313	0.0666313	0.213988	0.0666313	0.0361409	0.00581352	0.0361409	0.0524861	0.0464417	0.0591972	0.425347	0.0140975	0.104803	0.176322	0.0839056	0.0839056	0.0410103	0.0361409	0.00787385	0.0213618	0.0591972
1.54	0.0666313	0.104803	0.0938695	0.0748471	0.363199	0.0748471	0.234995	0.281573	0.018636	0.334416	0.307205	0.129844	0.528796	0.018636	0.0591972	0.363199	0.0162251	0.116773	0.0666313	0.0666313	0.307205	0.104803	0.159554	0.018636	0.176322	0.0666313	0.234995	0.116773	0.116773	0.0748471	0.234995	0.0666313	0.0524861	0.00677255	0.0524861	0.0666313	0.0524861	0.0839056	0.528796	0.0213618	0.129844	0.213988	0.104803	0.116773	0.0524861	0.0591972	0.0105785	0.0317853	0.0938695
1.55	0.0839056	0.129844	0.129844	0.104803	0.425347	0.104803	0.334416	0.334416	0.0278982	0.393527	0.363199	0.159554	0.602803	0.0213618	0.0839056	0.493113	0.0213618	0.159554	0.0666313	0.0839056	0.334416	0.144082	0.194448	0.0244369	0.194448	0.104803	0.281573	0.144082	0.176322	0.0839056	0.334416	0.0839056	0.0748471	0.0105785	0.0591972	0.0938695	0.0591972	0.0938695	0.565438	0.0244369	0.144082	0.281573	0.129844	0.159554	0.0666313	0.0748471	0.0122242	0.0410103	0.116773
1.56	0.116773	0.176322	0.194448	0.159554	0.528796	0.159554	0.363199	0.45858	0.0464417	0.45858	0.45858	0.213988	0.716134	0.0317853	0.144082	0.602803	0.0317853	0.213988	0.0938695	0.116773	0.425347	0.194448	0.281573	0.0317853	0.257511	0.116773	0.393527	0.159554	0.257511	0.116773	0.425347	0.129844	0.0938695	0.0122242	0.0839056	0.129844	0.0839056	0.116773	0.640605	0.0317853	0.194448	0.363199	0.176322	0.194448	0.0938695	0.116773	0.0213618	0.0591972	0.144082
1.57	0.116773	0.194448	0.213988	0.176322	0.565438	0.176322	0.45858	0.45858	0.0464417	0.493113	0.528796	0.234995	0.640605	0.0410103	0.176322	0.602803	0.0361409	0.234995	0.116773	0.116773	0.493113	0.234995	0.307205	0.0361409	0.257511	0.144082	0.45858	0.176322	0.257511	0.144082	0.45858	0.129844	0.104803	0.0213618	0.129844	0.144082	0.104803	0.129844	0.753047	0.0361409	0.194448	0.393527	0.176322	0.213988	0.104803	0.129844	0.0213618	0.0591972	0.159554
1.58	0.144082	0.213988	0.307205	0.213988	0.640605	0.194448	0.528796	0.528796	0.0591972	0.602803	0.602803	0.281573	0.565438	0.0464417	0.213988	0.640605	0.0464417	0.257511	0.129844	0.129844	0.565438	0.257511	0.363199	0.0464417	0.307205	0.176322	0.493113	0.194448	0.281573	0.159554	0.528796	0.144082	0.116773	0.0244369	0.144082	0.159554	0.116773	0.176322	0.822841	0.0464417	0.234995	0.393527	0.213988	0.257511	0.116773	0.159554	0.0244369	0.0839056	0.194448
1.59	0.176322	0.257511	0.363199	0.257511	0.67851	0.234995	0.602803	0.602803	0.0748471	0.640605	0.602803	0.334416	0.493113	0.0524861	0.234995	0.716134	0.0591972	0.307205	0.159554	0.159554	0.640605	0.334416	0.425347	0.0524861	0.363199	0.213988	0.528796	0.234995	0.334416	0.176322	0.602803	0.176322	0.144082	0.0317853	0.159554	0.194448	0.129844	0.194448	0.854729	0.0591972	0.257511	0.45858	0.257511	0.307205	0.144082	0.194448	0.0317853	0.0938695	0.234995
1.6	0.234995	0.334416	0.425347	0.334416	0.640605	0.307205	0.640605	0.753047	0.104803	0.528796	0.602803	0.393527	0.425347	0.0666313	0.281573	0.602803	0.0938695	0.334416	0.176322	0.213988	0.716134	0.334416	0.493113	0.0666313	0.45858	0.234995	0.640605	0.334416	0.45858	0.213988	0.67851	0.194448	0.194448	0.0361409	0.194448	0.234995	0.194448	0.234995	0.910109	0.0748471	0.334416	0.493113	0.307205	0.393527	0.176322	0.257511	0.0464417	0.116773	0.281573
1.61	0.334416	0.393527	0.528796	0.425347	0.528796	0.425347	0.788781	0.854729	0.144082	0.425347	0.493113	0.493113	0.334416	0.0938695	0.334416	0.493113	0.129844	0.425347	0.257511	0.281573	0.822841	0.393527	0.528796	0.0938695	0.565438	0.234995	0.716134	0.45858	0.602803	0.334416	0.67851	0.234995	0.281573	0.0464417	0.257511	0.363199	0.257511	0.307205	0.854729	0.116773	0.45858	0.602803	0.363199	0.45858	0.234995	0.334416	0.0666313	0.129844	0.334416
1.62	0.393527	0.45858	0.528796	0.528796	0.425347	0.45858	0.854729	0.910109	0.159554	0.363199	0.393527	0.528796	0.257511	0.116773	0.425347	0.425347	0.159554	0.493113	0.307205	0.334416	0.753047	0.425347	0.493113	0.116773	0.640605	0.281573	0.67851	0.528796	0.640605	0.363199	0.753047	0.334416	0.307205	0.0666313	0.307205	0.393527	0.307205	0.363199	0.788781	0.144082	0.45858	0.67851	0.425347	0.528796	0.281573	0.393527	0.0839056	0.194448	0.393527
1.63	0.425347	0.493113	0.602803	0.602803	0.307205	0.528796	0.883962	0.910109	0.213988	0.281573	0.307205	0.45858	0.176322	0.144082	0.493113	0.363199	0.176322	0.528796	0.281573	0.363199	0.640605	0.565438	0.393527	0.144082	0.565438	0.307205	0.602803	0.602803	0.528796	0.393527	0.788781	0.363199	0.363199	0.0839056	0.363199	0.45858	0.363199	0.45858	0.716134	0.176322	0.334416	0.753047	0.45858	0.602803	0.334416	0.425347	0.104803	0.194448	0.493113
1.64	0.565438	0.602803	0.67851	0.67851	0.257511	0.640605	0.822841	0.910109	0.234995	0.257511	0.281573	0.393527	0.159554	0.159554	0.528796	0.281573	0.213988	0.602803	0.234995	0.425347	0.565438	0.602803	0.334416	0.176322	0.528796	0.393527	0.565438	0.67851	0.493113	0.45858	0.822841	0.363199	0.425347	0.0938695	0.425347	0.493113	0.393527	0.528796	0.640605	0.176322	0.307205	0.67851	0.602803	0.753047	0.425347	0.493113	0.144082	0.234995	0.528796
1.65	0.67851	0.67851	0.602803	0.716134	0.234995	0.716134	0.753047	0.854729	0.307205	0.257511	0.213988	0.363199	0.144082	0.213988	0.565438	0.234995	0.307205	0.640605	0.176322	0.528796	0.493113	0.716134	0.281573	0.234995	0.45858	0.393527	0.45858	0.67851	0.425347	0.393527	0.788781	0.257511	0.493113	0.104803	0.45858	0.602803	0.493113	0.640605	0.565438	0.234995	0.257511	0.640605	0.602803	0.67851	0.528796	0.565438	0.194448	0.281573	0.602803
1.66	0.67851	0.788781	0.565438	0.788781	0.213988	0.788781	0.640605	0.822841	0.393527	0.213988	0.194448	0.334416	0.116773	0.307205	0.67851	0.194448	0.425347	0.753047	0.159554	0.602803	0.425347	0.788781	0.234995	0.334416	0.363199	0.493113	0.425347	0.602803	0.393527	0.334416	0.67851	0.257511	0.565438	0.129844	0.493113	0.640605	0.716134	0.716134	0.528796	0.281573	0.234995	0.565438	0.565438	0.602803	0.67851	0.528796	0.257511	0.425347	0.716134
1.67	0.602803	0.716134	0.45858	0.788781	0.176322	0.854729	0.565438	0.753047	0.45858	0.176322	0.144082	0.281573	0.0938695	0.363199	0.788781	0.176322	0.363199	0.753047	0.104803	0.528796	0.393527	0.716134	0.213988	0.393527	0.307205	0.565438	0.363199	0.528796	0.334416	0.307205	0.602803	0.194448	0.45858	0.144082	0.565438	0.528796	0.716134	0.602803	0.425347	0.334416	0.194448	0.528796	0.493113	0.528796	0.716134	0.45858	0.307205	0.45858	0.753047
1.68	0.528796	0.67851	0.393527	0.788781	0.159554	0.822841	0.565438	0.67851	0.493113	0.129844	0.116773	0.213988	0.0748471	0.45858	0.822841	0.159554	0.334416	0.753047	0.104803	0.493113	0.334416	0.640605	0.176322	0.45858	0.281573	0.602803	0.334416	0.493113	0.307205	0.257511	0.565438	0.176322	0.45858	0.159554	0.640605	0.493113	0.640605	0.565438	0.425347	0.393527	0.194448	0.493113	0.425347	0.493113	0.854729	0.425347	0.45858	0.602803	0.716134
1.69	0.493113	0.565438	0.363199	0.67851	0.129844	0.716134	0.493113	0.565438	0.565438	0.104803	0.0938695	0.176322	0.0666313	0.565438	0.788781	0.129844	0.257511	0.602803	0.0748471	0.363199	0.281573	0.640605	0.159554	0.528796	0.234995	0.565438	0.307205	0.393527	0.281573	0.213988	0.565438	0.159554	0.393527	0.234995	0.788781	0.425347	0.565438	0.493113	0.363199	0.528796	0.129844	0.45858	0.393527	0.393527	0.910109	0.393527	0.493113	0.640605	0.640605
1.7	0.393527	0.45858	0.281573	0.565438	0.104803	0.602803	0.393527	0.528796	0.640605	0.0938695	0.0666313	0.144082	0.0524861	0.640605	0.716134	0.104803	0.257511	0.528796	0.0591972	0.334416	0.281573	0.565438	0.129844	0.602803	0.213988	0.493113	0.234995	0.363199	0.234995	0.194448	0.45858	0.129844	0.334416	0.281573	0.883962	0.393527	0.493113	0.425347	0.307205	0.602803	0.116773	0.393527	0.334416	0.307205	0.910109	0.334416	0.425347	0.67851	0.602803
1.71	0.363199	0.425347	0.213988	0.528796	0.0839056	0.528796	0.393527	0.45858	0.565438	0.0839056	0.0591972	0.116773	0.0361409	0.67851	0.602803	0.0839056	0.234995	0.45858	0.0524861	0.257511	0.234995	0.45858	0.0938695	0.67851	0.176322	0.425347	0.176322	0.334416	0.194448	0.144082	0.425347	0.104803	0.281573	0.234995	0.883962	0.307205	0.393527	0.393527	0.281573	0.67851	0.0839056	0.334416	0.281573	0.281573	0.854729	0.307205	0.334416	0.788781	0.528796
1.72	0.307205	0.334416	0.194448	0.393527	0.0666313	0.45858	0.334416	0.393527	0.493113	0.0748471	0.0524861	0.0839056	0.0317853	0.640605	0.528796	0.0666313	0.194448	0.363199	0.0361409	0.213988	0.194448	0.363199	0.0748471	0.716134	0.144082	0.363199	0.144082	0.281573	0.159554	0.116773	0.363199	0.0938695	0.234995	0.213988	0.822841	0.257511	0.334416	0.334416	0.234995	0.602803	0.0666313	0.281573	0.213988	0.213988	0.788781	0.257511	0.281573	0.822841	0.45858
1.73	0.257511	0.307205	0.159554	0.363199	0.0524861	0.334416	0.257511	0.307205	0.45858	0.0591972	0.0410103	0.0748471	0.0278982	0.565438	0.45858	0.0524861	0.159554	0.281573	0.0317853	0.194448	0.144082	0.307205	0.0591972	0.602803	0.116773	0.234995	0.104803	0.194448	0.129844	0.0839056	0.281573	0.0591972	0.176322	0.159554	0.716134	0.213988	0.281573	0.234995	0.194448	0.528796	0.0524861	0.234995	0.176322	0.194448	0.67851	0.234995	0.257511	0.788781	0.393527
1.74	0.194448	0.281573	0.104803	0.281573	0.0410103	0.281573	0.234995	0.234995	0.363199	0.0410103	0.0244369	0.0524861	0.0162251	0.493113	0.393527	0.0317853	0.129844	0.234995	0.0244369	0.159554	0.116773	0.234995	0.0464417	0.493113	0.0839056	0.176322	0.0748471	0.144082	0.104803	0.0666313	0.234995	0.0361409	0.144082	0.116773	0.640605	0.159554	0.213988	0.194448	0.159554	0.425347	0.0361409	0.176322	0.144082	0.144082	0.640605	0.194448	0.213988	0.67851	0.334416
1.75	0.159554	0.234995	0.0938695	0.234995	0.0317853	0.234995	0.194448	0.234995	0.281573	0.0410103	0.0213618	0.0464417	0.0140975	0.425347	0.334416	0.0244369	0.104803	0.194448	0.018636	0.144082	0.0938695	0.213988	0.0361409	0.425347	0.0839056	0.144082	0.0591972	0.144082	0.0839056	0.0524861	0.213988	0.0278982	0.129844	0.0938695	0.565438	0.159554	0.176322	0.176322	0.129844	0.363199	0.0278982	0.144082	0.116773	0.116773	0.602803	0.159554	0.176322	0.602803	0.307205
1.76	0.129844	0.194448	0.0666313	0.176322	0.0244369	0.194448	0.176322	0.194448	0.257511	0.0278982	0.0140975	0.0410103	0.0105785	0.393527	0.257511	0.0162251	0.0748471	0.129844	0.0105785	0.104803	0.0748471	0.176322	0.0317853	0.363199	0.0748471	0.104803	0.0464417	0.104803	0.0666313	0.0464417	0.194448	0.0213618	0.0938695	0.0666313	0.493113	0.104803	0.144082	0.129844	0.0938695	0.334416	0.0213618	0.129844	0.104803	0.104803	0.528796	0.129844	0.176322	0.493113	0.257511
1.77	0.104803	0.159554	0.0524861	0.159554	0.018636	0.194448	0.144082	0.159554	0.234995	0.0244369	0.0105785	0.0361409	0.00913574	0.363199	0.213988	0.0140975	0.0591972	0.104803	0.00913574	0.0938695	0.0666313	0.159554	0.0317853	0.334416	0.0524861	0.104803	0.0410103	0.0938695	0.0524861	0.0361409	0.176322	0.018636	0.0748471	0.0524861	0.425347	0.0938695	0.116773	0.116773	0.0748471	0.281573	0.018636	0.104803	0.0839056	0.0839056	0.45858	0.116773	0.144082	0.425347	0.213988
1.78	0.0839056	0.144082	0.0464417	0.144082	0.0140975	0.159554	0.129844	0.159554	0.234995	0.018636	0.00787385	0.0213618	0.00677255	0.307205	0.176322	0.0122242	0.0591972	0.104803	0.00787385	0.0748471	0.0591972	0.129844	0.0278982	0.281573	0.0464417	0.0938695	0.0410103	0.0938695	0.0410103	0.0278982	0.144082	0.0162251	0.0748471	0.0410103	0.425347	0.0748471	0.0938695	0.104803	0.0591972	0.257511	0.0140975	0.0938695	0.0748471	0.0748471	0.425347	0.104803	0.116773	0.363199	0.176322
1.79	0.0839056	0.129844	0.0410103	0.129844	0.0122242	0.129844	0.0938695	0.129844	0.194448	0.0162251	0.00677255	0.0162251	0.00498021	0.281573	0.159554	0.0122242	0.0524861	0.0938695	0.00677255	0.0591972	0.0524861	0.129844	0.018636	0.257511	0.0361409	0.0839056	0.0317853	0.0666313	0.0361409	0.0244369	0.116773	0.0140975	0.0666313	0.0361409	0.334416	0.0666313	0.0839056	0.104803	0.0464417	0.213988	0.0140975	0.0839056	0.0666313	0.0591972	0.363199	0.0839056	0.104803	0.363199	0.159554
1.8	0.0524861	0.104803	0.0317853	0.104803	0.00677255	0.116773	0.0748471	0.116773	0.176322	0.0122242	0.00581352	0.0105785	0.0036327	0.257511	0.129844	0.0105785	0.0317853	0.0748471	0.00498021	0.0464417	0.0410103	0.104803	0.0140975	0.213988	0.0278982	0.0666313	0.0213618	0.0524861	0.0278982	0.018636	0.0938695	0.00913574	0.0464417	0.0317853	0.281573	0.0410103	0.0666313	0.0938695	0.0317853	0.176322	0.0105785	0.0591972	0.0464417	0.0524861	0.307205	0.0666313	0.0839056	0.307205	0.104803
1.81	0.0464417	0.0839056	0.0278982	0.0938695	0.00425773	0.116773	0.0524861	0.0938695	0.144082	0.0105785	0.00498021	0.00913574	0.00262844	0.213988	0.104803	0.00677255	0.0244369	0.0666313	0.0036327	0.0317853	0.0317853	0.104803	0.00913574	0.194448	0.0213618	0.0464417	0.0213618	0.0361409	0.0213618	0.0122242	0.0591972	0.00913574	0.0410103	0.0278982	0.257511	0.0361409	0.0591972	0.0748471	0.0244369	0.144082	0.0105785	0.0410103	0.0361409	0.0464417	0.257511	0.0524861	0.0748471	0.257511	0.0748471
1.82	0.0361409	0.0591972	0.0244369	0.0666313	0.00262844	0.0938695	0.0410103	0.0748471	0.104803	0.00677255	0.00425773	0.00581352	0.00159336	0.176322	0.0938695	0.00498021	0.0162251	0.0524861	0.00262844	0.0278982	0.0213618	0.0839056	0.00677255	0.176322	0.018636	0.0361409	0.0162251	0.0278982	0.0162251	0.00913574	0.0524861	0.00677255	0.0244369	0.0213618	0.234995	0.0244369	0.0464417	0.0666313	0.018636	0.116773	0.00787385	0.0317853	0.0244369	0.0410103	0.234995	0.0410103	0.0591972	0.213988	0.0666313
1.83	0.0278982	0.0524861	0.018636	0.0464417	0.00222903	0.0839056	0.0361409	0.0524861	0.0938695	0.00581352	0.0036327	0.00498021	0.00134306	0.159554	0.0666313	0.00425773	0.0140975	0.0464417	0.00188649	0.018636	0.018636	0.0666313	0.00581352	0.144082	0.0162251	0.0244369	0.0140975	0.0213618	0.0140975	0.00787385	0.0361409	0.00581352	0.0213618	0.0122242	0.194448	0.0213618	0.0464417	0.0464417	0.0140975	0.104803	0.00677255	0.0278982	0.0213618	0.0317853	0.176322	0.0278982	0.0524861	0.194448	0.0524861
1.84	0.0213618	0.0464417	0.0140975	0.0410103	0.00159336	0.0666313	0.0278982	0.0410103	0.0748471	0.00425773	0.00262844	0.00425773	0.00112979	0.129844	0.0524861	0.0036327	0.0105785	0.0361409	0.00134306	0.0140975	0.0140975	0.0524861	0.00498021	0.129844	0.0105785	0.0244369	0.00913574	0.0140975	0.0122242	0.00677255	0.0317853	0.0036327	0.0213618	0.00913574	0.159554	0.018636	0.0361409	0.0410103	0.0122242	0.0839056	0.00498021	0.0213618	0.018636	0.0244369	0.144082	0.0244369	0.0410103	0.159554	0.0410103
1.85	0.0162251	0.0317853	0.0122242	0.0361409	0.000948472	0.0524861	0.0213618	0.0317853	0.0524861	0.00262844	0.00188649	0.00309317	0.000664416	0.104803	0.0410103	0.00262844	0.00787385	0.0317853	0.00112979	0.0122242	0.00913574	0.0464417	0.00309317	0.104803	0.00913574	0.018636	0.00787385	0.0122242	0.00787385	0.00425773	0.0244369	0.00262844	0.0140975	0.00677255	0.144082	0.0122242	0.0278982	0.0317853	0.00913574	0.0666313	0.00425773	0.0162251	0.0140975	0.0162251	0.129844	0.0162251	0.0278982	0.129844	0.0317853
1.86	0.0122242	0.0244369	0.0105785	0.0317853	0.000794642	0.0464417	0.0162251	0.0278982	0.0524861	0.00262844	0.00159336	0.00262844	0.000554409	0.0938695	0.0361409	0.00222903	0.00677255	0.0278982	0.000794642	0.00913574	0.00787385	0.0361409	0.00222903	0.0938695	0.00787385	0.0162251	0.00677255	0.0105785	0.00677255	0.00309317	0.0213618	0.00222903	0.0122242	0.00581352	0.116773	0.0122242	0.0213618	0.0278982	0.00787385	0.0591972	0.00309317	0.0140975	0.0122242	0.0140975	0.104803	0.0140975	0.0278982	0.116773	0.0278982
1.87	0.0122242	0.0213618	0.00787385	0.0278982	0.000664416	0.0464417	0.0140975	0.0244369	0.0410103	0.00188649	0.00112979	0.00222903	0.000461681	0.0839056	0.0278982	0.00188649	0.00581352	0.0278982	0.000794642	0.00913574	0.00677255	0.0317853	0.00159336	0.0839056	0.00787385	0.0122242	0.00498021	0.00913574	0.00677255	0.00262844	0.018636	0.00159336	0.0105785	0.00581352	0.104803	0.0105785	0.0213618	0.0244369	0.00581352	0.0464417	0.00262844	0.0105785	0.00913574	0.0122242	0.116773	0.0105785	0.0213618	0.104803	0.0244369
1.88	0.00913574	0.0213618	0.00677255	0.018636	0.000554409	0.0361409	0.0122242	0.0162251	0.0317853	0.00159336	0.000794642	0.00188649	0.000383686	0.0666313	0.0244369	0.00159336	0.00581352	0.0244369	0.000554409	0.00581352	0.00498021	0.0244369	0.00159336	0.0748471	0.00677255	0.00913574	0.00498021	0.00787385	0.00581352	0.00262844	0.0162251	0.00134306	0.00677255	0.00498021	0.0839056	0.00913574	0.018636	0.018636	0.00498021	0.0410103	0.00222903	0.00787385	0.00787385	0.00913574	0.0938695	0.00787385	0.0162251	0.0938695	0.0213618
1.89	0.00787385	0.0162251	0.00498021	0.0162251	0.000461681	0.0278982	0.00913574	0.0105785	0.0244369	0.000948472	0.000664416	0.00112979	0.000318223	0.0464417	0.018636	0.00112979	0.00498021	0.018636	0.000383686	0.0036327	0.00425773	0.0122242	0.00112979	0.0591972	0.00498021	0.00787385	0.00425773	0.00581352	0.00425773	0.00222903	0.0105785	0.00112979	0.00581352	0.0036327	0.0666313	0.00787385	0.0140975	0.0140975	0.0036327	0.0361409	0.00188649	0.00677255	0.00677255	0.00677255	0.0666313	0.00581352	0.0122242	0.0666313	0.0162251
1.9	0.00581352	0.0122242	0.0036327	0.0140975	0.000383686	0.0213618	0.00677255	0.00787385	0.018636	0.000664416	0.000461681	0.000664416	0.000179361	0.0361409	0.0162251	0.000948472	0.0036327	0.0140975	0.000318223	0.00262844	0.0036327	0.0105785	0.000948472	0.0524861	0.0036327	0.00498021	0.00309317	0.0036327	0.0036327	0.00159336	0.0105785	0.000794642	0.00425773	0.00262844	0.0591972	0.00498021	0.0122242	0.0105785	0.00309317	0.0244369	0.00134306	0.00581352	0.00498021	0.00581352	0.0591972	0.00425773	0.00913574	0.0591972	0.0105785
1.91	0.00498021	0.00787385	0.0036327	0.00913574	0.000318223	0.0162251	0.00581352	0.00581352	0.0122242	0.000554409	0.000318223	0.000554409	0.000121153	0.0317853	0.0122242	0.000664416	0.00262844	0.0105785	0.000263395	0.00222903	0.00309317	0.00787385	0.000664416	0.0410103	0.00262844	0.00425773	0.00222903	0.00262844	0.00262844	0.00134306	0.00787385	0.000664416	0.00425773	0.00188649	0.0464417	0.00425773	0.00913574	0.00913574	0.00309317	0.018636	0.000948472	0.00425773	0.0036327	0.0036327	0.0464417	0.0036327	0.00677255	0.0464417	0.00787385
1.92	0.00262844	0.00677255	0.00188649	0.00581352	0.000217574	0.0105785	0.00425773	0.00498021	0.00913574	0.000383686	0.000179361	0.000383686	6.62e-05	0.0213618	0.00787385	0.000383686	0.00159336	0.00913574	0.00014756	0.00188649	0.00222903	0.00581352	0.000383686	0.0213618	0.00188649	0.00309317	0.00134306	0.00134306	0.00188649	0.000794642	0.00581352	0.000383686	0.00188649	0.00112979	0.0361409	0.00222903	0.00677255	0.00498021	0.00159336	0.0122242	0.000554409	0.00309317	0.00188649	0.00309317	0.0410103	0.00262844	0.0036327	0.0278982	0.00425773
1.93	0.00222903	0.00498021	0.00188649	0.00498021	0.000179361	0.00787385	0.00309317	0.00425773	0.00787385	0.000383686	0.000121153	0.000263395	4.39e-05	0.0162251	0.00581352	0.000263395	0.00112979	0.00677255	9.93e-05	0.00134306	0.00159336	0.00498021	0.000263395	0.018636	0.00134306	0.00222903	0.000794642	0.000948472	0.00134306	0.000554409	0.00425773	0.000263395	0.00159336	0.000794642	0.0278982	0.00188649	0.00498021	0.0036327	0.00134306	0.00913574	0.000554409	0.00222903	0.00134306	0.00222903	0.0317853	0.00188649	0.00262844	0.0213618	0.00309317
1.94	0.00159336	0.0036327	0.00134306	0.0036327	9.93e-05	0.00498021	0.00188649	0.00309317	0.00581352	0.000318223	0.000121153	0.000217574	2.88e-05	0.0122242	0.00425773	0.00014756	0.000794642	0.00498021	6.62e-05	0.000948472	0.00112979	0.00425773	0.00014756	0.0162251	0.000794642	0.00188649	0.000461681	0.000554409	0.00112979	0.000318223	0.0036327	0.000121153	0.00112979	0.000554409	0.0213618	0.00159336	0.00309317	0.00262844	0.00112979	0.00677255	0.000383686	0.00134306	0.00112979	0.00159336	0.0244369	0.00112979	0.00188649	0.0162251	0.00222903
1.95	0.00112979	0.00262844	0.000948472	0.00262844	6.62e-05	0.0036327	0.00134306	0.00262844	0.0036327	0.000217574	8.12e-05	0.000121153	1.51e-05	0.00913574	0.00309317	9.93e-05	0.000461681	0.00309317	4.39e-05	0.000794642	0.000664416	0.0036327	9.93e-05	0.0122242	0.000664416	0.00112979	0.000383686	0.000461681	0.000664416	0.000217574	0.00262844	9.93e-05	0.000948472	0.000383686	0.0162251	0.000948472	0.00188649	0.00159336	0.000664416	0.00498021	0.000263395	0.000948472	0.000664416	0.000948472	0.018636	0.000664416	0.00112979	0.0105785	0.00159336
1.96	0.000948472	0.00188649	0.000948472	0.00222903	5.4e-05	0.00309317	0.00134306	0.00188649	0.00262844	0.000217574	6.62e-05	9.93e-05	1.21e-05	0.00677255	0.00222903	8.12e-05	0.000318223	0.00222903	3.56e-05	0.000554409	0.000554409	0.00222903	8.12e-05	0.0105785	0.000461681	0.000948472	0.000263395	0.000383686	0.000461681	0.000179361	0.00262844	6.62e-05	0.000794642	0.000318223	0.0122242	0.000794642	0.00134306	0.00134306	0.000554409	0.00425773	0.000217574	0.000794642	0.000554409	0.000664416	0.0162251	0.000554409	0.000794642	0.00787385	0.00112979
1.97	0.000664416	0.00159336	0.000794642	0.00159336	3.56e-05	0.00222903	0.000948472	0.00159336	0.00222903	0.000121153	4.39e-05	8.12e-05	7.76e-06	0.00498021	0.00159336	5.4e-05	0.000318223	0.00188649	2.88e-05	0.000461681	0.000383686	0.00159336	5.4e-05	0.00913574	0.000383686	0.000794642	0.000217574	0.000318223	0.000318223	0.00014756	0.00188649	5.4e-05	0.000554409	0.000217574	0.00913574	0.000664416	0.000948472	0.00112979	0.000383686	0.00309317	0.00014756	0.000554409	0.000383686	0.000554409	0.0122242	0.000461681	0.000554409	0.00581352	0.000948472
1.98	0.000554409	0.00134306	0.000664416	0.00134306	2.88e-05	0.00159336	0.000664416	0.00134306	0.00188649	0.000121153	3.56e-05	6.62e-05	6.2e-06	0.00425773	0.00134306	3.56e-05	0.000263395	0.00134306	2.33e-05	0.000318223	0.000263395	0.00134306	4.39e-05	0.00677255	0.000318223	0.000554409	0.000179361	0.000217574	0.000263395	9.93e-05	0.00112979	4.39e-05	0.000461681	0.000179361	0.00787385	0.000554409	0.000948472	0.000794642	0.000318223	0.00262844	0.00014756	0.000461681	0.000318223	0.000461681	0.0105785	0.000318223	0.000461681	0.00498021	0.000664416
1.99	0.000461681	0.000948472	0.000664416	0.000948472	1.88e-05	0.00134306	0.000461681	0.00112979	0.00159336	9.93e-05	3.56e-05	5.4e-05	3.92e-06	0.0036327	0.000948472	2.33e-05	0.000217574	0.000948472	1.51e-05	0.000263395	0.000217574	0.000948472	2.88e-05	0.00581352	0.000217574	0.000461681	0.00014756	0.000179361	0.000179361	8.12e-05	0.000794642	2.88e-05	0.000461681	0.000121153	0.00677255	0.000383686	0.000554409	0.000554409	0.000217574	0.00188649	0.00014756	0.000318223	0.000217574	0.000318223	0.00913574	0.000263395	0.000383686	0.00425773	0.000554409
[truncated: 54 more columns]

## Sheet: Fig. 3H
w7
Scaling Factor	pvalue1	pvalue2	pvalue3	pvalue4	pvalue5	pvalue6	pvalue7	pvalue8	pvalue9	pvalue10	pvalue11	pvalue12	pvalue13	pvalue14	pvalue15	pvalue16	pvalue17	pvalue18	pvalue19	pvalue20	pvalue21	pvalue22	pvalue23	pvalue24	pvalue25	pvalue26	pvalue27	pvalue28	pvalue29	pvalue30	pvalue31	pvalue32	pvalue33	pvalue34	pvalue35	pvalue36	pvalue37	pvalue38	pvalue39	pvalue40	pvalue41	pvalue42	pvalue43	pvalue44	pvalue45	pvalue46	pvalue47	pvalue48	pvalue49
2.49
2.5	0.0131601	0.00482944	0.00806355	0.00405031	0.00405031	0.00574388	0.000741885	0.00681421	0.0154161	0.0112059	0.00133644	0.00574388	0.00235324	0.00235324	0.00161791	0.00482944	0.0112059	0.0498989	0.00574388	0.00235324	0.000904982	0.00482944	0.0154161	0.00681421	0.00338828	0.00951781	0.00806355	0.00133644	0.00681421	0.00195371	0.0571354	0.00110114	0.00195371	0.00405031	0.00110114	0.000904982	0.00574388	0.00574388	0.00405031	0.00133644	0.00161791	0.00482944	0.00195371	0.0154161	0.0283028	0.0131601	0.00235324	0.00110114	0.018013
2.51	0.0154161	0.00482944	0.00951781	0.00574388	0.00574388	0.00681421	0.00110114	0.00951781	0.018013	0.0131601	0.00161791	0.00681421	0.0028273	0.00235324	0.00195371	0.00574388	0.0131601	0.0571354	0.00681421	0.0028273	0.00110114	0.00482944	0.018013	0.00951781	0.00482944	0.00951781	0.00951781	0.00161791	0.00951781	0.0028273	0.0743415	0.00133644	0.00235324	0.00482944	0.00161791	0.00110114	0.00681421	0.00806355	0.00574388	0.00195371	0.00195371	0.00574388	0.00195371	0.018013	0.0377711	0.0154161	0.0028273	0.00133644	0.0209943
2.52	0.0154161	0.00574388	0.0154161	0.00574388	0.00681421	0.00806355	0.00195371	0.0112059	0.018013	0.0154161	0.00235324	0.00681421	0.00338828	0.00338828	0.00235324	0.00681421	0.0154161	0.0652558	0.00951781	0.0028273	0.00110114	0.00574388	0.0209943	0.0154161	0.00681421	0.0112059	0.0112059	0.00161791	0.0112059	0.00482944	0.0957517	0.00161791	0.00235324	0.00574388	0.0028273	0.00195371	0.00806355	0.0131601	0.00681421	0.00338828	0.00235324	0.00574388	0.00235324	0.0209943	0.0434686	0.0154161	0.00338828	0.00133644	0.0209943
2.53	0.0131601	0.00482944	0.0112059	0.00405031	0.00482944	0.00681421	0.00133644	0.00806355	0.0154161	0.0112059	0.00195371	0.00574388	0.00338828	0.0028273	0.00195371	0.00482944	0.0112059	0.0571354	0.00681421	0.00338828	0.000741885	0.00405031	0.024407	0.018013	0.00681421	0.00806355	0.00806355	0.00133644	0.00806355	0.00338828	0.0844775	0.00161791	0.00195371	0.00405031	0.0028273	0.00161791	0.00574388	0.00951781	0.00574388	0.00338828	0.0028273	0.00405031	0.00235324	0.0154161	0.0327374	0.0112059	0.0028273	0.00110114	0.0154161
2.54	0.0112059	0.00482944	0.0112059	0.00405031	0.00574388	0.00574388	0.00133644	0.00806355	0.0131601	0.0112059	0.00195371	0.00574388	0.00338828	0.0028273	0.00195371	0.00574388	0.00951781	0.0571354	0.00806355	0.00338828	0.000741885	0.00405031	0.0283028	0.018013	0.00806355	0.00951781	0.00806355	0.00133644	0.00806355	0.00405031	0.0844775	0.00195371	0.00195371	0.00405031	0.0028273	0.00133644	0.00681421	0.00951781	0.00574388	0.00338828	0.0028273	0.00482944	0.0028273	0.0154161	0.0327374	0.0112059	0.0028273	0.00110114	0.0131601
2.55	0.0131601	0.00574388	0.0154161	0.00482944	0.00681421	0.00681421	0.00195371	0.00806355	0.0154161	0.0131601	0.00235324	0.00681421	0.00405031	0.00338828	0.00235324	0.00681421	0.0112059	0.0571354	0.00951781	0.00405031	0.000904982	0.00405031	0.0327374	0.0209943	0.00951781	0.00951781	0.00951781	0.00161791	0.00951781	0.00482944	0.0957517	0.00235324	0.00235324	0.00482944	0.00338828	0.00161791	0.00681421	0.0112059	0.00681421	0.00405031	0.00338828	0.00574388	0.0028273	0.018013	0.0377711	0.0131601	0.00338828	0.00133644	0.0131601
2.56	0.0131601	0.00574388	0.0154161	0.00574388	0.00806355	0.00681421	0.0028273	0.00806355	0.0154161	0.0131601	0.00195371	0.00681421	0.00405031	0.00338828	0.00235324	0.00806355	0.0112059	0.0571354	0.00951781	0.00482944	0.000904982	0.00405031	0.0377711	0.024407	0.0131601	0.00951781	0.00951781	0.00161791	0.00951781	0.00574388	0.0844775	0.00338828	0.00235324	0.00574388	0.00405031	0.00133644	0.00681421	0.0131601	0.00681421	0.00482944	0.00405031	0.00482944	0.00338828	0.018013	0.0377711	0.0131601	0.00338828	0.00133644	0.0154161
2.57	0.0131601	0.00482944	0.018013	0.00681421	0.0131601	0.00681421	0.0028273	0.00806355	0.0154161	0.0131601	0.00195371	0.00681421	0.00405031	0.00482944	0.00235324	0.00681421	0.0112059	0.0498989	0.0131601	0.00482944	0.000904982	0.00338828	0.0377711	0.024407	0.018013	0.00951781	0.00951781	0.00161791	0.00951781	0.00806355	0.0844775	0.0028273	0.00235324	0.00482944	0.00574388	0.00161791	0.00681421	0.0112059	0.00681421	0.00574388	0.00482944	0.00482944	0.00338828	0.018013	0.0377711	0.0131601	0.00405031	0.00133644	0.0154161
2.58	0.0131601	0.00482944	0.024407	0.00681421	0.0154161	0.00681421	0.00338828	0.00806355	0.0154161	0.0131601	0.00195371	0.00681421	0.00482944	0.00482944	0.00235324	0.00681421	0.0112059	0.0498989	0.0154161	0.00482944	0.000904982	0.00338828	0.0377711	0.024407	0.0209943	0.0112059	0.00951781	0.00161791	0.00951781	0.00951781	0.0844775	0.0028273	0.00235324	0.00482944	0.00806355	0.00161791	0.00681421	0.0112059	0.00681421	0.00806355	0.00482944	0.00482944	0.00338828	0.018013	0.0377711	0.0131601	0.00405031	0.00133644	0.018013
2.59	0.0131601	0.00574388	0.0283028	0.00681421	0.018013	0.00681421	0.00405031	0.00951781	0.0154161	0.0131601	0.00195371	0.00681421	0.00482944	0.00482944	0.00235324	0.00681421	0.0112059	0.0571354	0.018013	0.00482944	0.000904982	0.00405031	0.0377711	0.0283028	0.0209943	0.0112059	0.00951781	0.00161791	0.00951781	0.0112059	0.0957517	0.0028273	0.00235324	0.00482944	0.00806355	0.00161791	0.00681421	0.0112059	0.00681421	0.00951781	0.00482944	0.00482944	0.00338828	0.018013	0.0377711	0.0131601	0.00405031	0.00133644	0.018013
2.6	0.0131601	0.00574388	0.0327374	0.00681421	0.024407	0.00681421	0.00482944	0.00951781	0.0154161	0.0131601	0.00195371	0.00681421	0.00482944	0.00482944	0.00235324	0.00681421	0.0112059	0.0571354	0.0209943	0.00482944	0.000904982	0.00482944	0.0377711	0.0283028	0.0209943	0.0112059	0.00951781	0.00161791	0.00951781	0.0154161	0.0957517	0.0028273	0.00235324	0.00482944	0.0112059	0.00161791	0.00681421	0.0112059	0.00681421	0.0131601	0.00482944	0.00482944	0.00405031	0.018013	0.0377711	0.0131601	0.00405031	0.00133644	0.018013
2.61	0.0154161	0.00681421	0.0377711	0.00806355	0.0283028	0.00806355	0.00574388	0.00951781	0.018013	0.0131601	0.00195371	0.00806355	0.00482944	0.00482944	0.0028273	0.00806355	0.0131601	0.0652558	0.0209943	0.00574388	0.00110114	0.00482944	0.0434686	0.0327374	0.024407	0.0112059	0.0112059	0.00161791	0.0112059	0.0154161	0.108255	0.00338828	0.00235324	0.00574388	0.0131601	0.00195371	0.00806355	0.0131601	0.00806355	0.0154161	0.00574388	0.00574388	0.00405031	0.0209943	0.0434686	0.0131601	0.00482944	0.00161791	0.018013
2.62	0.018013	0.00681421	0.0377711	0.00951781	0.0283028	0.00806355	0.00574388	0.0112059	0.0209943	0.0154161	0.00235324	0.00951781	0.00482944	0.00574388	0.00338828	0.00951781	0.0131601	0.0652558	0.024407	0.00482944	0.00133644	0.00482944	0.0498989	0.0327374	0.024407	0.0112059	0.0112059	0.00195371	0.0112059	0.018013	0.108255	0.00338828	0.0028273	0.00681421	0.0154161	0.00195371	0.00806355	0.0154161	0.00951781	0.024407	0.00482944	0.00681421	0.00405031	0.024407	0.0434686	0.0154161	0.00574388	0.00161791	0.0209943
2.63	0.0209943	0.00951781	0.0434686	0.0112059	0.0327374	0.00951781	0.00681421	0.0112059	0.024407	0.018013	0.0028273	0.0112059	0.00574388	0.00681421	0.00405031	0.0112059	0.0154161	0.0743415	0.0283028	0.00574388	0.00161791	0.00681421	0.0571354	0.0377711	0.0283028	0.0131601	0.0131601	0.00235324	0.0131601	0.0209943	0.108255	0.00405031	0.00338828	0.00806355	0.018013	0.0028273	0.0112059	0.018013	0.0112059	0.0283028	0.00574388	0.00681421	0.00482944	0.0283028	0.0498989	0.018013	0.00681421	0.00195371	0.024407
2.64	0.024407	0.00951781	0.0498989	0.0131601	0.0377711	0.0112059	0.00806355	0.0131601	0.0283028	0.0209943	0.00338828	0.0131601	0.00681421	0.00806355	0.00405031	0.0131601	0.018013	0.0743415	0.0327374	0.00681421	0.00161791	0.00681421	0.0571354	0.0434686	0.0283028	0.0154161	0.0154161	0.0028273	0.0154161	0.024407	0.108255	0.00482944	0.00405031	0.00951781	0.0209943	0.0028273	0.0112059	0.0209943	0.0131601	0.0327374	0.00681421	0.00806355	0.00482944	0.0283028	0.0498989	0.0209943	0.00806355	0.00235324	0.0283028
2.65	0.0283028	0.0112059	0.0571354	0.0131601	0.0434686	0.0131601	0.0112059	0.0154161	0.0327374	0.024407	0.00338828	0.0154161	0.00806355	0.00951781	0.00482944	0.0154161	0.0209943	0.0743415	0.0377711	0.00681421	0.00195371	0.00806355	0.0571354	0.0434686	0.0327374	0.018013	0.018013	0.00338828	0.018013	0.024407	0.108255	0.00482944	0.00482944	0.00951781	0.024407	0.00338828	0.0131601	0.024407	0.0154161	0.0377711	0.00681421	0.00806355	0.00482944	0.0327374	0.0498989	0.024407	0.00951781	0.00338828	0.0327374
2.66	0.0327374	0.0112059	0.0571354	0.0154161	0.0434686	0.0154161	0.0154161	0.0154161	0.0377711	0.0283028	0.00405031	0.018013	0.00806355	0.0112059	0.00681421	0.0154161	0.0209943	0.0743415	0.0377711	0.00681421	0.00195371	0.00806355	0.0652558	0.0434686	0.0377711	0.0209943	0.018013	0.00405031	0.018013	0.0283028	0.108255	0.00574388	0.00482944	0.00951781	0.024407	0.00405031	0.0154161	0.024407	0.0154161	0.0434686	0.00806355	0.00806355	0.00574388	0.0377711	0.0571354	0.0283028	0.0112059	0.00338828	0.0377711
2.67	0.0327374	0.0112059	0.0571354	0.0154161	0.0434686	0.018013	0.018013	0.018013	0.0377711	0.0283028	0.00482944	0.018013	0.00951781	0.0131601	0.00681421	0.0154161	0.024407	0.0743415	0.0377711	0.00681421	0.00195371	0.00806355	0.0743415	0.0498989	0.0377711	0.024407	0.0209943	0.00482944	0.018013	0.0327374	0.108255	0.00574388	0.00482944	0.00951781	0.024407	0.00405031	0.0154161	0.024407	0.0154161	0.0571354	0.00806355	0.00806355	0.00574388	0.0377711	0.0652558	0.0327374	0.0112059	0.00405031	0.0377711
2.68	0.0327374	0.0112059	0.0571354	0.0154161	0.0434686	0.018013	0.0209943	0.018013	0.0377711	0.0283028	0.00482944	0.018013	0.0112059	0.0131601	0.00681421	0.0154161	0.024407	0.0844775	0.0377711	0.00681421	0.00195371	0.00806355	0.0743415	0.0498989	0.0377711	0.024407	0.0209943	0.00482944	0.018013	0.0327374	0.122078	0.00574388	0.00574388	0.00951781	0.024407	0.00405031	0.0154161	0.024407	0.0154161	0.0652558	0.00806355	0.00806355	0.00574388	0.0377711	0.0652558	0.0327374	0.0112059	0.00405031	0.0377711
2.69	0.0377711	0.0131601	0.0652558	0.018013	0.0498989	0.0209943	0.024407	0.0209943	0.0434686	0.0327374	0.00574388	0.0209943	0.0112059	0.0154161	0.00806355	0.018013	0.0283028	0.0844775	0.0377711	0.00806355	0.00235324	0.00951781	0.0844775	0.0571354	0.0434686	0.0283028	0.024407	0.00574388	0.018013	0.0327374	0.122078	0.00681421	0.00574388	0.0112059	0.0283028	0.00482944	0.018013	0.024407	0.018013	0.0743415	0.00951781	0.00806355	0.00574388	0.0434686	0.0652558	0.0377711	0.0131601	0.00482944	0.0434686
2.7	0.0327374	0.0112059	0.0571354	0.018013	0.0571354	0.018013	0.024407	0.018013	0.0377711	0.0283028	0.00482944	0.018013	0.00951781	0.0131601	0.00806355	0.018013	0.024407	0.0743415	0.0377711	0.00806355	0.00235324	0.0112059	0.0844775	0.0498989	0.0434686	0.024407	0.0209943	0.00574388	0.018013	0.0327374	0.122078	0.00806355	0.00681421	0.0112059	0.024407	0.00574388	0.018013	0.024407	0.0209943	0.0652558	0.00806355	0.00806355	0.00574388	0.0377711	0.0571354	0.0327374	0.0131601	0.00482944	0.0498989
2.71	0.0377711	0.0112059	0.0571354	0.0209943	0.0652558	0.018013	0.0283028	0.024407	0.0377711	0.0327374	0.00574388	0.018013	0.0112059	0.0154161	0.00951781	0.0209943	0.0283028	0.0743415	0.0434686	0.00806355	0.00235324	0.0112059	0.0844775	0.0498989	0.0434686	0.0283028	0.024407	0.00681421	0.018013	0.0327374	0.122078	0.00951781	0.00681421	0.0131601	0.0283028	0.00574388	0.0209943	0.0283028	0.024407	0.0743415	0.00806355	0.00806355	0.00574388	0.0377711	0.0652558	0.0327374	0.0154161	0.00574388	0.0571354
2.72	0.0377711	0.0131601	0.0652558	0.0209943	0.0743415	0.0209943	0.0327374	0.024407	0.0377711	0.0327374	0.00681421	0.0209943	0.0131601	0.018013	0.00951781	0.0209943	0.0283028	0.0844775	0.0434686	0.00806355	0.0028273	0.0131601	0.0743415	0.0571354	0.0377711	0.0327374	0.024407	0.00806355	0.018013	0.0377711	0.137315	0.00806355	0.00806355	0.0131601	0.0283028	0.00681421	0.0209943	0.0283028	0.024407	0.0743415	0.00806355	0.00951781	0.00574388	0.0434686	0.0652558	0.0377711	0.0154161	0.00681421	0.0571354
2.73	0.0434686	0.0154161	0.0743415	0.024407	0.0844775	0.024407	0.0377711	0.0283028	0.0434686	0.0434686	0.00806355	0.024407	0.0154161	0.0209943	0.0112059	0.0283028	0.0327374	0.0844775	0.0571354	0.00951781	0.00338828	0.0154161	0.0957517	0.0652558	0.0498989	0.0377711	0.0283028	0.00951781	0.0209943	0.0434686	0.137315	0.0112059	0.00806355	0.018013	0.0283028	0.00806355	0.024407	0.0377711	0.0327374	0.0844775	0.00951781	0.00951781	0.00681421	0.0498989	0.0743415	0.0434686	0.0209943	0.00806355	0.0652558
2.74	0.0434686	0.0154161	0.0743415	0.024407	0.0957517	0.024407	0.0434686	0.0327374	0.0498989	0.0434686	0.00806355	0.024407	0.018013	0.024407	0.0131601	0.0283028	0.0377711	0.0957517	0.0571354	0.00951781	0.00338828	0.0154161	0.0844775	0.0652558	0.0434686	0.0434686	0.0327374	0.0112059	0.024407	0.0498989	0.154058	0.0131601	0.00951781	0.0209943	0.0327374	0.00806355	0.0283028	0.0434686	0.0327374	0.0844775	0.00806355	0.0112059	0.00574388	0.0498989	0.0743415	0.0434686	0.024407	0.00806355	0.0652558
2.75	0.0377711	0.0131601	0.0652558	0.024407	0.0957517	0.0209943	0.0377711	0.0283028	0.0434686	0.0377711	0.00951781	0.0209943	0.018013	0.024407	0.0112059	0.0327374	0.0377711	0.0844775	0.0498989	0.00951781	0.0028273	0.0131601	0.0844775	0.0571354	0.0434686	0.0377711	0.0327374	0.0131601	0.0209943	0.0571354	0.137315	0.0131601	0.00806355	0.018013	0.0283028	0.00681421	0.024407	0.0377711	0.0283028	0.0844775	0.00806355	0.0112059	0.00574388	0.0434686	0.0652558	0.0377711	0.0209943	0.00681421	0.0652558
2.76	0.0434686	0.018013	0.0844775	0.024407	0.0957517	0.0283028	0.0377711	0.0327374	0.0434686	0.0498989	0.0112059	0.0283028	0.0209943	0.0283028	0.0154161	0.0377711	0.0434686	0.0957517	0.0571354	0.0112059	0.00338828	0.018013	0.0957517	0.0743415	0.0498989	0.0434686	0.0377711	0.0154161	0.0209943	0.0652558	0.154058	0.0154161	0.00951781	0.0209943	0.0327374	0.00806355	0.024407	0.0498989	0.0377711	0.0844775	0.0112059	0.0131601	0.00806355	0.0571354	0.0652558	0.0498989	0.0209943	0.00951781	0.0844775
2.77	0.0434686	0.018013	0.0844775	0.0283028	0.108255	0.0283028	0.0498989	0.0377711	0.0434686	0.0498989	0.0131601	0.0283028	0.0209943	0.0283028	0.0154161	0.0434686	0.0434686	0.0957517	0.0652558	0.0131601	0.00405031	0.018013	0.0957517	0.0743415	0.0498989	0.0434686	0.0377711	0.0154161	0.024407	0.0652558	0.154058	0.0154161	0.00951781	0.024407	0.0327374	0.00951781	0.0283028	0.0498989	0.0377711	0.0844775	0.0112059	0.0154161	0.00806355	0.0571354	0.0652558	0.0498989	0.024407	0.00951781	0.0844775
2.78	0.0377711	0.018013	0.0957517	0.024407	0.0957517	0.024407	0.0498989	0.0377711	0.0377711	0.0498989	0.0112059	0.0283028	0.024407	0.0327374	0.0154161	0.0377711	0.0434686	0.0844775	0.0652558	0.00951781	0.00338828	0.018013	0.0844775	0.0743415	0.0377711	0.0377711	0.0327374	0.0154161	0.0209943	0.0652558	0.137315	0.0131601	0.00951781	0.0209943	0.0283028	0.00806355	0.024407	0.0498989	0.0377711	0.0743415	0.0112059	0.0131601	0.00681421	0.0571354	0.0571354	0.0434686	0.0209943	0.00806355	0.0743415
2.79	0.0434686	0.018013	0.0957517	0.024407	0.108255	0.0283028	0.0498989	0.0377711	0.0434686	0.0498989	0.0112059	0.0283028	0.024407	0.0327374	0.0154161	0.0377711	0.0434686	0.0957517	0.0652558	0.0112059	0.00405031	0.018013	0.0844775	0.0743415	0.0434686	0.0434686	0.0377711	0.0154161	0.024407	0.0743415	0.137315	0.0131601	0.0112059	0.0209943	0.0327374	0.00806355	0.0283028	0.0498989	0.0377711	0.0844775	0.0112059	0.0131601	0.00681421	0.0571354	0.0652558	0.0498989	0.024407	0.00806355	0.0844775
2.8	0.0498989	0.018013	0.0957517	0.0283028	0.108255	0.0283028	0.0498989	0.0434686	0.0434686	0.0498989	0.0112059	0.0283028	0.024407	0.0327374	0.0154161	0.0377711	0.0434686	0.0957517	0.0652558	0.0112059	0.00405031	0.018013	0.0844775	0.0743415	0.0498989	0.0498989	0.0377711	0.0154161	0.024407	0.0743415	0.137315	0.0131601	0.0112059	0.0209943	0.0327374	0.00951781	0.0283028	0.0498989	0.0377711	0.0844775	0.0112059	0.0131601	0.00681421	0.0571354	0.0652558	0.0498989	0.024407	0.00806355	0.0844775
2.81	0.0498989	0.018013	0.0957517	0.0283028	0.108255	0.0283028	0.0498989	0.0434686	0.0498989	0.0498989	0.0112059	0.0283028	0.024407	0.0327374	0.0154161	0.0377711	0.0434686	0.0957517	0.0652558	0.0112059	0.00405031	0.018013	0.0844775	0.0743415	0.0498989	0.0498989	0.0377711	0.0154161	0.024407	0.0743415	0.137315	0.0131601	0.0112059	0.0209943	0.0327374	0.00951781	0.0327374	0.0498989	0.0377711	0.0957517	0.0112059	0.0131601	0.00681421	0.0571354	0.0743415	0.0498989	0.024407	0.00806355	0.0844775
2.82	0.0498989	0.018013	0.0957517	0.0327374	0.108255	0.0283028	0.0498989	0.0434686	0.0498989	0.0498989	0.0112059	0.0283028	0.024407	0.0327374	0.0154161	0.0377711	0.0434686	0.108255	0.0652558	0.0112059	0.00405031	0.018013	0.0844775	0.0743415	0.0498989	0.0498989	0.0377711	0.0154161	0.0283028	0.0743415	0.154058	0.0131601	0.0112059	0.0209943	0.0377711	0.00951781	0.0327374	0.0498989	0.0377711	0.0957517	0.0112059	0.0154161	0.00681421	0.0571354	0.0743415	0.0498989	0.024407	0.00806355	0.0844775
2.83	0.0571354	0.0209943	0.108255	0.0283028	0.122078	0.0283028	0.0498989	0.0498989	0.0434686	0.0571354	0.0112059	0.0327374	0.0209943	0.0327374	0.018013	0.0498989	0.0434686	0.0957517	0.0652558	0.0131601	0.00482944	0.0209943	0.0957517	0.0844775	0.0652558	0.0498989	0.0377711	0.0154161	0.0283028	0.0844775	0.137315	0.018013	0.00951781	0.0209943	0.0377711	0.00951781	0.0283028	0.0571354	0.0434686	0.0844775	0.0131601	0.0131601	0.00951781	0.0498989	0.0652558	0.0498989	0.024407	0.00951781	0.0844775
2.84	0.0571354	0.024407	0.122078	0.0327374	0.122078	0.0327374	0.0571354	0.0498989	0.0498989	0.0652558	0.0112059	0.0377711	0.024407	0.0377711	0.018013	0.0498989	0.0498989	0.0957517	0.0743415	0.0154161	0.00574388	0.024407	0.0957517	0.0957517	0.0652558	0.0498989	0.0377711	0.018013	0.0283028	0.0957517	0.137315	0.0209943	0.00951781	0.024407	0.0377711	0.0112059	0.0327374	0.0652558	0.0498989	0.0957517	0.0154161	0.0131601	0.0112059	0.0498989	0.0652558	0.0571354	0.0283028	0.0112059	0.0957517
2.85	0.0571354	0.024407	0.137315	0.0283028	0.122078	0.0327374	0.0743415	0.0498989	0.0434686	0.0652558	0.0131601	0.0434686	0.024407	0.0377711	0.0154161	0.0652558	0.0571354	0.0957517	0.0652558	0.0154161	0.00574388	0.024407	0.0844775	0.0957517	0.0652558	0.0498989	0.0377711	0.0209943	0.024407	0.0957517	0.137315	0.0209943	0.00951781	0.0283028	0.0377711	0.00951781	0.0283028	0.0652558	0.0571354	0.0957517	0.0154161	0.0131601	0.0131601	0.0571354	0.0571354	0.0652558	0.0327374	0.0131601	0.0844775
2.86	0.0571354	0.0283028	0.137315	0.0377711	0.122078	0.0327374	0.0844775	0.0571354	0.0498989	0.0652558	0.0154161	0.0434686	0.0283028	0.0434686	0.0154161	0.0652558	0.0652558	0.0957517	0.0652558	0.018013	0.00574388	0.0283028	0.0844775	0.108255	0.0652558	0.0498989	0.0434686	0.024407	0.0327374	0.0957517	0.137315	0.0209943	0.00951781	0.0283028	0.0434686	0.0112059	0.0327374	0.0652558	0.0571354	0.122078	0.018013	0.0131601	0.0131601	0.0571354	0.0743415	0.0652558	0.0327374	0.0154161	0.0957517
2.87	0.0571354	0.0327374	0.137315	0.0377711	0.137315	0.0377711	0.0844775	0.0571354	0.0498989	0.0743415	0.018013	0.0434686	0.0377711	0.0434686	0.0154161	0.0743415	0.0652558	0.108255	0.0844775	0.018013	0.00574388	0.0283028	0.0844775	0.108255	0.0652558	0.0571354	0.0498989	0.024407	0.0327374	0.0957517	0.154058	0.0209943	0.0112059	0.0283028	0.0434686	0.0131601	0.0327374	0.0652558	0.0571354	0.122078	0.0209943	0.018013	0.0131601	0.0652558	0.0743415	0.0652558	0.0327374	0.0154161	0.108255
2.88	0.0498989	0.0327374	0.122078	0.0327374	0.122078	0.0327374	0.0743415	0.0498989	0.0498989	0.0652558	0.0154161	0.0377711	0.0377711	0.0377711	0.0131601	0.0743415	0.0571354	0.0957517	0.0743415	0.018013	0.00482944	0.024407	0.0844775	0.0957517	0.0652558	0.0498989	0.0498989	0.0209943	0.0327374	0.0957517	0.154058	0.0209943	0.00951781	0.024407	0.0377711	0.0112059	0.0283028	0.0571354	0.0498989	0.108255	0.0209943	0.0154161	0.0131601	0.0652558	0.0743415	0.0571354	0.0283028	0.0131601	0.108255
2.89	0.0571354	0.0377711	0.137315	0.0327374	0.137315	0.0377711	0.0743415	0.0571354	0.0498989	0.0652558	0.0154161	0.0434686	0.0377711	0.0377711	0.0131601	0.0844775	0.0652558	0.0957517	0.0743415	0.0209943	0.00574388	0.024407	0.0844775	0.108255	0.0743415	0.0498989	0.0498989	0.0209943	0.0327374	0.0957517	0.172396	0.024407	0.0112059	0.0283028	0.0434686	0.0112059	0.0283028	0.0652558	0.0571354	0.108255	0.024407	0.0154161	0.0154161	0.0743415	0.0743415	0.0571354	0.0327374	0.0131601	0.108255
2.9	0.0652558	0.0377711	0.154058	0.0327374	0.137315	0.0377711	0.0844775	0.0571354	0.0498989	0.0743415	0.018013	0.0498989	0.0377711	0.0377711	0.0154161	0.0957517	0.0652558	0.0957517	0.0844775	0.0209943	0.00681421	0.0283028	0.0957517	0.122078	0.0844775	0.0571354	0.0571354	0.0209943	0.0377711	0.108255	0.172396	0.0283028	0.0112059	0.0327374	0.0434686	0.0112059	0.0327374	0.0743415	0.0652558	0.108255	0.024407	0.0154161	0.018013	0.0743415	0.0743415	0.0743415	0.0377711	0.0154161	0.108255
2.91	0.0652558	0.0327374	0.172396	0.0327374	0.122078	0.0377711	0.0957517	0.0571354	0.0434686	0.0743415	0.0154161	0.0571354	0.0434686	0.0377711	0.0154161	0.0844775	0.0652558	0.0844775	0.0743415	0.024407	0.00806355	0.0283028	0.108255	0.137315	0.0957517	0.0498989	0.0571354	0.0209943	0.0327374	0.108255	0.154058	0.0327374	0.00951781	0.0283028	0.0434686	0.0112059	0.0377711	0.0652558	0.0571354	0.108255	0.0283028	0.0131601	0.0209943	0.0652558	0.0743415	0.0652558	0.0434686	0.0131601	0.0957517
2.92	0.0652558	0.0283028	0.154058	0.0283028	0.108255	0.0377711	0.0844775	0.0498989	0.0377711	0.0743415	0.018013	0.0498989	0.0434686	0.0377711	0.0154161	0.0844775	0.0652558	0.0743415	0.0652558	0.0283028	0.00681421	0.024407	0.108255	0.122078	0.0957517	0.0498989	0.0652558	0.0209943	0.0283028	0.108255	0.137315	0.0327374	0.00806355	0.024407	0.0377711	0.00951781	0.0377711	0.0571354	0.0498989	0.0957517	0.0283028	0.0112059	0.0209943	0.0571354	0.0743415	0.0571354	0.0377711	0.0131601	0.0957517
2.93	0.0743415	0.0327374	0.192416	0.0377711	0.122078	0.0377711	0.0957517	0.0571354	0.0434686	0.0743415	0.0209943	0.0652558	0.0434686	0.0434686	0.0154161	0.0957517	0.0743415	0.0844775	0.0652558	0.0283028	0.00951781	0.0327374	0.0957517	0.154058	0.0957517	0.0571354	0.0743415	0.024407	0.0327374	0.122078	0.137315	0.0327374	0.00951781	0.0283028	0.0377711	0.0112059	0.0498989	0.0571354	0.0498989	0.108255	0.0283028	0.0131601	0.024407	0.0652558	0.0844775	0.0571354	0.0498989	0.0154161	0.108255
2.94	0.0743415	0.0377711	0.192416	0.0377711	0.122078	0.0434686	0.0957517	0.0571354	0.0434686	0.0743415	0.0209943	0.0652558	0.0434686	0.0434686	0.0154161	0.108255	0.0743415	0.0844775	0.0652558	0.0283028	0.00951781	0.0327374	0.0957517	0.154058	0.108255	0.0571354	0.0743415	0.024407	0.0327374	0.122078	0.137315	0.0377711	0.00951781	0.0283028	0.0434686	0.0131601	0.0498989	0.0652558	0.0498989	0.108255	0.0283028	0.0131601	0.024407	0.0652558	0.0844775	0.0652558	0.0498989	0.0154161	0.108255
2.95	0.0743415	0.0377711	0.2142	0.0434686	0.137315	0.0434686	0.108255	0.0743415	0.0434686	0.0844775	0.024407	0.0743415	0.0498989	0.0571354	0.018013	0.108255	0.0844775	0.0844775	0.0743415	0.0327374	0.0112059	0.0377711	0.108255	0.172396	0.122078	0.0571354	0.0743415	0.0283028	0.0377711	0.154058	0.154058	0.0377711	0.0112059	0.0327374	0.0498989	0.0131601	0.0571354	0.0652558	0.0571354	0.122078	0.0327374	0.0154161	0.0283028	0.0652558	0.0957517	0.0652558	0.0571354	0.018013	0.122078
2.96	0.0743415	0.0498989	0.2142	0.0498989	0.137315	0.0434686	0.108255	0.0844775	0.0434686	0.0844775	0.024407	0.0957517	0.0498989	0.0652558	0.018013	0.122078	0.0844775	0.0844775	0.0743415	0.0377711	0.0131601	0.0377711	0.108255	0.192416	0.122078	0.0652558	0.0844775	0.0283028	0.0377711	0.154058	0.154058	0.0434686	0.0112059	0.0327374	0.0498989	0.0154161	0.0652558	0.0743415	0.0571354	0.122078	0.0327374	0.0154161	0.0327374	0.0652558	0.0957517	0.0652558	0.0743415	0.0209943	0.122078
2.97	0.0743415	0.0498989	0.2142	0.0571354	0.137315	0.0434686	0.108255	0.0844775	0.0434686	0.0844775	0.0283028	0.0957517	0.0498989	0.0652558	0.018013	0.122078	0.0844775	0.0844775	0.0743415	0.0434686	0.0154161	0.0377711	0.108255	0.192416	0.122078	0.0652558	0.0844775	0.0283028	0.0377711	0.172396	0.154058	0.0434686	0.0112059	0.0327374	0.0498989	0.018013	0.0743415	0.0743415	0.0571354	0.122078	0.0327374	0.0154161	0.0327374	0.0652558	0.0957517	0.0652558	0.0743415	0.0209943	0.122078
2.98	0.0743415	0.0652558	0.2142	0.0652558	0.154058	0.0434686	0.108255	0.0957517	0.0434686	0.0844775	0.0283028	0.0957517	0.0498989	0.0652558	0.018013	0.122078	0.0844775	0.0844775	0.0743415	0.0498989	0.018013	0.0434686	0.108255	0.2142	0.137315	0.0652558	0.0957517	0.0283028	0.0377711	0.172396	0.172396	0.0434686	0.0131601	0.0377711	0.0498989	0.0209943	0.0743415	0.0743415	0.0652558	0.137315	0.0377711	0.018013	0.0327374	0.0652558	0.0957517	0.0652558	0.0844775	0.0283028	0.137315
2.99	0.0652558	0.0571354	0.192416	0.0743415	0.137315	0.0377711	0.0957517	0.0844775	0.0377711	0.0743415	0.024407	0.0844775	0.0434686	0.0652558	0.0154161	0.122078	0.0743415	0.0743415	0.0652558	0.0571354	0.0154161	0.0377711	0.108255	0.2142	0.137315	0.0652558	0.0957517	0.024407	0.0327374	0.154058	0.154058	0.0498989	0.0112059	0.0377711	0.0434686	0.0209943	0.0743415	0.0743415	0.0571354	0.122078	0.0377711	0.0154161	0.0327374	0.0571354	0.0844775	0.0571354	0.0743415	0.0283028	0.122078
3	0.0743415	0.0652558	0.192416	0.0743415	0.154058	0.0377711	0.0957517	0.0957517	0.0434686	0.0844775	0.024407	0.0844775	0.0498989	0.0743415	0.018013	0.122078	0.0844775	0.0844775	0.0743415	0.0652558	0.0154161	0.0434686	0.108255	0.237819	0.154058	0.0652558	0.122078	0.0283028	0.0377711	0.154058	0.172396	0.0571354	0.0131601	0.0434686	0.0498989	0.024407	0.0844775	0.0743415	0.0652558	0.137315	0.0377711	0.018013	0.0327374	0.0652558	0.0957517	0.0652558	0.0743415	0.0327374	0.137315
3.01	0.0844775	0.0652558	0.192416	0.0743415	0.154058	0.0377711	0.0957517	0.0957517	0.0498989	0.0844775	0.024407	0.0844775	0.0498989	0.0743415	0.018013	0.137315	0.0844775	0.0957517	0.0743415	0.0652558	0.0154161	0.0434686	0.108255	0.263334	0.137315	0.0743415	0.137315	0.0283028	0.0377711	0.154058	0.172396	0.0652558	0.0131601	0.0434686	0.0498989	0.0327374	0.0844775	0.0743415	0.0652558	0.137315	0.0327374	0.018013	0.0327374	0.0652558	0.0957517	0.0652558	0.0844775	0.0327374	0.137315
3.02	0.0844775	0.0652558	0.192416	0.0743415	0.154058	0.0498989	0.0957517	0.108255	0.0498989	0.0844775	0.0283028	0.0957517	0.0571354	0.0743415	0.0209943	0.137315	0.0957517	0.0957517	0.0743415	0.0743415	0.018013	0.0498989	0.108255	0.290792	0.154058	0.0844775	0.154058	0.0283028	0.0377711	0.172396	0.192416	0.0652558	0.0154161	0.0434686	0.0498989	0.0377711	0.0957517	0.0743415	0.0652558	0.137315	0.0377711	0.0209943	0.0377711	0.0652558	0.122078	0.0844775	0.0844775	0.0377711	0.154058
3.03	0.0844775	0.0743415	0.192416	0.0743415	0.154058	0.0498989	0.108255	0.108255	0.0498989	0.0957517	0.0283028	0.0957517	0.0571354	0.0844775	0.0209943	0.137315	0.0957517	0.0957517	0.0743415	0.0743415	0.018013	0.0571354	0.108255	0.263334	0.154058	0.0844775	0.154058	0.0283028	0.0434686	0.172396	0.192416	0.0652558	0.0154161	0.0434686	0.0498989	0.0377711	0.108255	0.0743415	0.0743415	0.137315	0.0377711	0.0209943	0.0377711	0.0743415	0.122078	0.0844775	0.0844775	0.0377711	0.154058
3.04	0.0844775	0.0743415	0.172396	0.0743415	0.154058	0.0571354	0.108255	0.108255	0.0498989	0.0957517	0.0327374	0.108255	0.0571354	0.0844775	0.0209943	0.137315	0.0957517	0.0957517	0.0743415	0.0743415	0.018013	0.0571354	0.108255	0.263334	0.154058	0.0844775	0.154058	0.0283028	0.0434686	0.154058	0.192416	0.0652558	0.0154161	0.0434686	0.0498989	0.0377711	0.122078	0.0844775	0.0743415	0.137315	0.0377711	0.0209943	0.0377711	0.0743415	0.122078	0.0844775	0.0844775	0.0377711	0.154058
3.05	0.0957517	0.0743415	0.154058	0.0743415	0.172396	0.0571354	0.108255	0.108255	0.0571354	0.0957517	0.0327374	0.108255	0.0652558	0.0957517	0.0209943	0.154058	0.0957517	0.108255	0.0844775	0.0743415	0.018013	0.0571354	0.108255	0.263334	0.154058	0.0844775	0.154058	0.0283028	0.0434686	0.154058	0.192416	0.0652558	0.0154161	0.0434686	0.0571354	0.0377711	0.122078	0.0844775	0.0743415	0.154058	0.0434686	0.0209943	0.0434686	0.0743415	0.122078	0.0844775	0.0957517	0.0434686	0.154058
3.06	0.0957517	0.0743415	0.137315	0.0652558	0.172396	0.0571354	0.108255	0.108255	0.0571354	0.0844775	0.0327374	0.108255	0.0652558	0.0957517	0.024407	0.154058	0.0957517	0.108255	0.0844775	0.0743415	0.018013	0.0571354	0.108255	0.237819	0.154058	0.0844775	0.154058	0.0283028	0.0434686	0.137315	0.192416	0.0571354	0.0154161	0.0434686	0.0571354	0.0377711	0.122078	0.0844775	0.0743415	0.154058	0.0377711	0.0209943	0.0377711	0.0743415	0.122078	0.0957517	0.0957517	0.0434686	0.154058
3.07	0.0957517	0.0743415	0.154058	0.0743415	0.154058	0.0571354	0.108255	0.0957517	0.0571354	0.0844775	0.0283028	0.108255	0.0571354	0.0957517	0.024407	0.137315	0.0844775	0.0957517	0.0844775	0.0743415	0.018013	0.0498989	0.108255	0.237819	0.154058	0.0844775	0.137315	0.0283028	0.0434686	0.154058	0.172396	0.0571354	0.0131601	0.0434686	0.0498989	0.0377711	0.137315	0.0743415	0.0743415	0.137315	0.0377711	0.018013	0.0377711	0.0743415	0.108255	0.0844775	0.0957517	0.0377711	0.154058
3.08	0.0957517	0.0743415	0.154058	0.0743415	0.172396	0.0571354	0.108255	0.108255	0.0571354	0.0844775	0.0283028	0.108255	0.0652558	0.0957517	0.0283028	0.154058	0.0957517	0.108255	0.0844775	0.0652558	0.018013	0.0571354	0.108255	0.237819	0.137315	0.0844775	0.122078	0.0283028	0.0434686	0.154058	0.192416	0.0571354	0.0154161	0.0434686	0.0571354	0.0434686	0.137315	0.0743415	0.0743415	0.154058	0.0434686	0.0209943	0.0377711	0.0743415	0.122078	0.0957517	0.0957517	0.0434686	0.154058
3.09	0.108255	0.0844775	0.137315	0.0652558	0.172396	0.0652558	0.122078	0.108255	0.0652558	0.0743415	0.0327374	0.108255	0.0652558	0.0957517	0.0283028	0.172396	0.0957517	0.108255	0.0844775	0.0652558	0.0209943	0.0571354	0.0957517	0.2142	0.137315	0.0957517	0.122078	0.0327374	0.0434686	0.137315	0.192416	0.0571354	0.0154161	0.0498989	0.0652558	0.0434686	0.137315	0.0743415	0.0743415	0.154058	0.0377711	0.0209943	0.0327374	0.0844775	0.122078	0.0957517	0.108255	0.0498989	0.137315
3.1	0.108255	0.0957517	0.137315	0.0571354	0.192416	0.0652558	0.122078	0.108255	0.0652558	0.0652558	0.0327374	0.108255	0.0652558	0.108255	0.0283028	0.154058	0.0957517	0.108255	0.0957517	0.0652558	0.0209943	0.0652558	0.108255	0.2142	0.137315	0.108255	0.122078	0.0327374	0.0498989	0.137315	0.2142	0.0571354	0.018013	0.0498989	0.0652558	0.0498989	0.122078	0.0844775	0.0844775	0.154058	0.0434686	0.024407	0.0377711	0.0844775	0.137315	0.108255	0.108255	0.0498989	0.122078
3.11	0.108255	0.0957517	0.137315	0.0571354	0.192416	0.0743415	0.122078	0.108255	0.0652558	0.0652558	0.0377711	0.108255	0.0652558	0.0957517	0.0283028	0.137315	0.0957517	0.122078	0.0957517	0.0652558	0.0209943	0.0652558	0.0957517	0.192416	0.122078	0.108255	0.122078	0.0377711	0.0498989	0.108255	0.2142	0.0498989	0.0209943	0.0498989	0.0652558	0.0498989	0.108255	0.0844775	0.0844775	0.154058	0.0377711	0.024407	0.0327374	0.0844775	0.154058	0.108255	0.108255	0.0434686	0.122078
3.12	0.122078	0.0957517	0.137315	0.0498989	0.2142	0.0743415	0.137315	0.122078	0.0743415	0.0571354	0.0377711	0.108255	0.0743415	0.0957517	0.0283028	0.137315	0.0844775	0.122078	0.0957517	0.0652558	0.0209943	0.0571354	0.0957517	0.154058	0.137315	0.108255	0.0957517	0.0377711	0.0498989	0.108255	0.192416	0.0571354	0.0209943	0.0571354	0.0743415	0.0498989	0.108255	0.0844775	0.0844775	0.154058	0.0377711	0.0283028	0.0327374	0.0957517	0.154058	0.108255	0.122078	0.0434686	0.108255
3.13	0.122078	0.0957517	0.122078	0.0377711	0.2142	0.0743415	0.137315	0.122078	0.0743415	0.0571354	0.0377711	0.108255	0.0743415	0.0844775	0.0327374	0.122078	0.0743415	0.108255	0.0957517	0.0571354	0.0209943	0.0498989	0.0844775	0.137315	0.122078	0.108255	0.0844775	0.0377711	0.0434686	0.0957517	0.154058	0.0498989	0.024407	0.0571354	0.0743415	0.0498989	0.0957517	0.0844775	0.0844775	0.137315	0.0327374	0.0283028	0.0283028	0.0844775	0.137315	0.108255	0.122078	0.0434686	0.0844775
3.14	0.108255	0.108255	0.108255	0.0327374	0.2142	0.0743415	0.154058	0.122078	0.0844775	0.0498989	0.0377711	0.0957517	0.0743415	0.0743415	0.0327374	0.108255	0.0652558	0.0957517	0.0957517	0.0652558	0.0209943	0.0434686	0.0844775	0.122078	0.137315	0.0957517	0.0743415	0.0377711	0.0377711	0.0844775	0.137315	0.0571354	0.024407	0.0571354	0.0743415	0.0498989	0.0844775	0.0957517	0.0844775	0.122078	0.0377711	0.0283028	0.0283028	0.0743415	0.122078	0.108255	0.137315	0.0377711	0.0743415
3.15	0.108255	0.0957517	0.108255	0.0327374	0.192416	0.0743415	0.137315	0.108255	0.0743415	0.0571354	0.0377711	0.0957517	0.0652558	0.0743415	0.0283028	0.122078	0.0743415	0.108255	0.0957517	0.0652558	0.018013	0.0498989	0.0844775	0.137315	0.137315	0.0957517	0.0844775	0.0327374	0.0434686	0.0957517	0.154058	0.0571354	0.024407	0.0571354	0.0743415	0.0434686	0.0844775	0.0957517	0.0743415	0.137315	0.0377711	0.0283028	0.0283028	0.0844775	0.137315	0.0957517	0.122078	0.0377711	0.0844775
3.16	0.108255	0.0957517	0.108255	0.0283028	0.192416	0.0743415	0.154058	0.108255	0.0743415	0.0498989	0.0434686	0.0957517	0.0652558	0.0652558	0.0283028	0.108255	0.0652558	0.0957517	0.0957517	0.0652558	0.0209943	0.0434686	0.0844775	0.122078	0.122078	0.0957517	0.0743415	0.0377711	0.0377711	0.0844775	0.137315	0.0571354	0.024407	0.0498989	0.0743415	0.0434686	0.0844775	0.0957517	0.0743415	0.122078	0.0377711	0.0283028	0.0283028	0.0743415	0.122078	0.0957517	0.122078	0.0283028	0.0844775
3.17	0.108255	0.108255	0.108255	0.0283028	0.2142	0.0743415	0.154058	0.108255	0.0743415	0.0434686	0.0498989	0.0844775	0.0743415	0.0652558	0.0327374	0.0957517	0.0652558	0.0957517	0.0957517	0.0571354	0.024407	0.0434686	0.0844775	0.122078	0.137315	0.0957517	0.0743415	0.0434686	0.0377711	0.0743415	0.137315	0.0498989	0.024407	0.0498989	0.0844775	0.0498989	0.0743415	0.108255	0.0743415	0.122078	0.0327374	0.0283028	0.0283028	0.0652558	0.122078	0.108255	0.122078	0.0283028	0.0743415
3.18	0.0743415	0.108255	0.0957517	0.0209943	0.192416	0.0498989	0.154058	0.0957517	0.0743415	0.0377711	0.0498989	0.0743415	0.0743415	0.0571354	0.0327374	0.0957517	0.0498989	0.0652558	0.0844775	0.0571354	0.024407	0.0377711	0.0844775	0.108255	0.0957517	0.0743415	0.0571354	0.0434686	0.0283028	0.0571354	0.108255	0.0498989	0.024407	0.0327374	0.0844775	0.0498989	0.0652558	0.108255	0.0743415	0.0957517	0.0377711	0.0283028	0.0283028	0.0498989	0.0844775	0.108255	0.108255	0.0209943	0.0652558
3.19	0.0652558	0.108255	0.0957517	0.018013	0.172396	0.0434686	0.172396	0.0844775	0.0743415	0.0327374	0.0498989	0.0652558	0.0652558	0.0498989	0.0377711	0.0957517	0.0434686	0.0571354	0.0743415	0.0571354	0.0283028	0.0327374	0.0957517	0.0957517	0.0844775	0.0652558	0.0498989	0.0434686	0.024407	0.0571354	0.0957517	0.0571354	0.024407	0.0283028	0.0957517	0.0571354	0.0571354	0.108255	0.0844775	0.0844775	0.0377711	0.0327374	0.0327374	0.0434686	0.0743415	0.122078	0.108255	0.0209943	0.0571354
3.2	0.0652558	0.108255	0.0844775	0.018013	0.172396	0.0434686	0.172396	0.0844775	0.0743415	0.0327374	0.0498989	0.0652558	0.0652558	0.0498989	0.0377711	0.0957517	0.0434686	0.0571354	0.0652558	0.0571354	0.0283028	0.0283028	0.0957517	0.0844775	0.0844775	0.0652558	0.0498989	0.0434686	0.024407	0.0571354	0.0957517	0.0571354	0.024407	0.0283028	0.0957517	0.0571354	0.0571354	0.108255	0.0844775	0.0844775	0.0377711	0.0327374	0.0327374	0.0434686	0.0743415	0.122078	0.108255	0.0209943	0.0571354
3.21	0.0743415	0.0957517	0.0844775	0.0209943	0.172396	0.0498989	0.172396	0.0957517	0.0743415	0.0327374	0.0498989	0.0571354	0.0652558	0.0498989	0.0327374	0.0844775	0.0498989	0.0571354	0.0571354	0.0571354	0.024407	0.0327374	0.0957517	0.0844775	0.0844775	0.0743415	0.0498989	0.0377711	0.024407	0.0571354	0.0957517	0.0571354	0.0209943	0.0327374	0.0844775	0.0571354	0.0571354	0.0957517	0.0743415	0.0957517	0.0377711	0.0327374	0.0327374	0.0434686	0.0844775	0.137315	0.108255	0.024407	0.0652558
3.22	0.0652558	0.108255	0.0844775	0.018013	0.172396	0.0434686	0.172396	0.0844775	0.0957517	0.0327374	0.0498989	0.0571354	0.0571354	0.0498989	0.0327374	0.0844775	0.0434686	0.0498989	0.0498989	0.0571354	0.0283028	0.0283028	0.0844775	0.0743415	0.0844775	0.0652558	0.0434686	0.0434686	0.0209943	0.0571354	0.0957517	0.0571354	0.0283028	0.0283028	0.0957517	0.0571354	0.0498989	0.0957517	0.0844775	0.0844775	0.0377711	0.0327374	0.0327374	0.0377711	0.0743415	0.137315	0.0957517	0.0209943	0.0571354
3.23	0.0652558	0.0957517	0.0844775	0.018013	0.172396	0.0498989	0.154058	0.0844775	0.0844775	0.0327374	0.0498989	0.0571354	0.0571354	0.0434686	0.0283028	0.0844775	0.0434686	0.0571354	0.0498989	0.0434686	0.0283028	0.0327374	0.0652558	0.0743415	0.0743415	0.0652558	0.0434686	0.0434686	0.0209943	0.0571354	0.0957517	0.0498989	0.024407	0.0283028	0.0957517	0.0498989	0.0498989	0.0844775	0.0743415	0.0957517	0.0283028	0.0327374	0.024407	0.0377711	0.0844775	0.122078	0.108255	0.0209943	0.0571354
3.24	0.0743415	0.0844775	0.0844775	0.0209943	0.172396	0.0498989	0.137315	0.0743415	0.0743415	0.0327374	0.0434686	0.0571354	0.0652558	0.0434686	0.0283028	0.0844775	0.0498989	0.0498989	0.0498989	0.0377711	0.024407	0.0327374	0.0743415	0.0844775	0.0743415	0.0743415	0.0498989	0.0377711	0.024407	0.0571354	0.0957517	0.0434686	0.024407	0.024407	0.0844775	0.0434686	0.0571354	0.0743415	0.0743415	0.0957517	0.024407	0.0377711	0.024407	0.0377711	0.0844775	0.122078	0.108255	0.0209943	0.0652558
3.25	0.0652558	0.0957517	0.0844775	0.018013	0.172396	0.0434686	0.154058	0.0652558	0.0844775	0.0327374	0.0434686	0.0571354	0.0571354	0.0377711	0.0283028	0.0844775	0.0434686	0.0498989	0.0498989	0.0434686	0.024407	0.0283028	0.0743415	0.0844775	0.0743415	0.0652558	0.0434686	0.0377711	0.0209943	0.0498989	0.0844775	0.0498989	0.024407	0.0209943	0.0957517	0.0498989	0.0498989	0.0844775	0.0743415	0.0844775	0.0283028	0.0377711	0.0283028	0.0327374	0.0743415	0.122078	0.0957517	0.018013	0.0571354
3.26	0.0571354	0.0957517	0.0957517	0.0209943	0.172396	0.0498989	0.137315	0.0743415	0.0844775	0.0327374	0.0434686	0.0571354	0.0571354	0.0434686	0.0283028	0.0844775	0.0434686	0.0571354	0.0498989	0.0434686	0.0209943	0.0327374	0.0743415	0.0844775	0.0652558	0.0652558	0.0434686	0.0327374	0.024407	0.0571354	0.0844775	0.0498989	0.0209943	0.024407	0.0844775	0.0498989	0.0434686	0.0743415	0.0743415	0.0957517	0.0283028	0.0327374	0.0283028	0.0377711	0.0743415	0.122078	0.108255	0.0209943	0.0498989
3.27	0.0498989	0.0957517	0.0844775	0.0154161	0.172396	0.0434686	0.137315	0.0571354	0.0844775	0.0327374	0.0434686	0.0571354	0.0498989	0.0377711	0.0283028	0.0743415	0.0377711	0.0498989	0.0498989	0.0434686	0.024407	0.0283028	0.0844775	0.0743415	0.0571354	0.0652558	0.0434686	0.0377711	0.018013	0.0498989	0.0743415	0.0571354	0.024407	0.018013	0.0844775	0.0498989	0.0377711	0.0743415	0.0844775	0.0844775	0.0283028	0.0377711	0.0327374	0.0283028	0.0652558	0.122078	0.0957517	0.0154161	0.0498989
3.28	0.0571354	0.0844775	0.0957517	0.018013	0.172396	0.0498989	0.122078	0.0571354	0.0743415	0.0327374	0.0377711	0.0571354	0.0498989	0.0434686	0.0283028	0.0844775	0.0434686	0.0498989	0.0571354	0.0434686	0.0209943	0.0283028	0.0844775	0.0844775	0.0571354	0.0571354	0.0498989	0.0377711	0.0209943	0.0498989	0.0844775	0.0571354	0.024407	0.0209943	0.0743415	0.0434686	0.0434686	0.0652558	0.0743415	0.0844775	0.0377711	0.0327374	0.0327374	0.0327374	0.0743415	0.122078	0.0957517	0.018013	0.0498989
3.29	0.0571354	0.0844775	0.0844775	0.018013	0.172396	0.0498989	0.122078	0.0571354	0.0743415	0.0327374	0.0434686	0.0571354	0.0498989	0.0434686	0.0283028	0.0743415	0.0434686	0.0498989	0.0571354	0.0434686	0.024407	0.0283028	0.0957517	0.0844775	0.0571354	0.0571354	0.0434686	0.0434686	0.0209943	0.0498989	0.0743415	0.0571354	0.024407	0.0209943	0.0743415	0.0434686	0.0434686	0.0652558	0.0743415	0.0844775	0.0377711	0.0377711	0.0327374	0.0327374	0.0743415	0.122078	0.0957517	0.018013	0.0498989
3.3	0.0498989	0.0844775	0.0743415	0.0154161	0.172396	0.0434686	0.137315	0.0498989	0.0844775	0.0283028	0.0434686	0.0571354	0.0434686	0.0377711	0.0283028	0.0743415	0.0377711	0.0434686	0.0498989	0.0434686	0.024407	0.024407	0.0844775	0.0743415	0.0571354	0.0571354	0.0377711	0.0377711	0.018013	0.0434686	0.0652558	0.0498989	0.0283028	0.018013	0.0844775	0.0434686	0.0377711	0.0652558	0.0743415	0.0743415	0.0327374	0.0377711	0.0327374	0.0283028	0.0652558	0.108255	0.0957517	0.018013	0.0434686
3.31	0.0434686	0.0957517	0.0743415	0.0154161	0.154058	0.0434686	0.154058	0.0434686	0.0844775	0.0283028	0.0498989	0.0498989	0.0377711	0.0377711	0.024407	0.0652558	0.0327374	0.0377711	0.0434686	0.0377711	0.024407	0.024407	0.0652558	0.0652558	0.0652558	0.0571354	0.0377711	0.0377711	0.018013	0.0434686	0.0652558	0.0377711	0.0283028	0.018013	0.0957517	0.0434686	0.0327374	0.0743415	0.0743415	0.0743415	0.024407	0.0377711	0.0283028	0.0283028	0.0652558	0.0957517	0.0844775	0.018013	0.0434686
3.32	0.0498989	0.0844775	0.0743415	0.018013	0.137315	0.0434686	0.137315	0.0498989	0.0844775	0.0283028	0.0498989	0.0571354	0.0377711	0.0377711	0.024407	0.0652558	0.0377711	0.0434686	0.0498989	0.0377711	0.0209943	0.024407	0.0652558	0.0652558	0.0652558	0.0652558	0.0377711	0.0377711	0.0209943	0.0498989	0.0652558	0.0377711	0.024407	0.0209943	0.0844775	0.0377711	0.0327374	0.0652558	0.0652558	0.0743415	0.024407	0.0327374	0.0283028	0.0327374	0.0652558	0.108255	0.0844775	0.0209943	0.0434686
3.33	0.0434686	0.0957517	0.0743415	0.0154161	0.137315	0.0434686	0.154058	0.0434686	0.0844775	0.0283028	0.0498989	0.0498989	0.0327374	0.0377711	0.024407	0.0652558	0.0327374	0.0434686	0.0434686	0.0377711	0.0209943	0.024407	0.0652558	0.0571354	0.0571354	0.0571354	0.0377711	0.0377711	0.018013	0.0434686	0.0652558	0.0377711	0.024407	0.018013	0.0844775	0.0377711	0.0283028	0.0743415	0.0652558	0.0743415	0.024407	0.0327374	0.0283028	0.0283028	0.0652558	0.0957517	0.0743415	0.018013	0.0434686
3.34	0.0377711	0.0844775	0.0652558	0.0131601	0.122078	0.0377711	0.154058	0.0377711	0.0844775	0.024407	0.0498989	0.0434686	0.0283028	0.0327374	0.024407	0.0571354	0.0283028	0.0377711	0.0377711	0.0434686	0.0209943	0.0209943	0.0652558	0.0571354	0.0498989	0.0498989	0.0327374	0.0377711	0.0154161	0.0434686	0.0571354	0.0434686	0.024407	0.018013	0.0957517	0.0377711	0.024407	0.0844775	0.0652558	0.0652558	0.024407	0.0377711	0.0327374	0.024407	0.0571354	0.0844775	0.0652558	0.0154161	0.0377711
3.35	0.0377711	0.0844775	0.0652558	0.0131601	0.122078	0.0377711	0.154058	0.0377711	0.0844775	0.024407	0.0498989	0.0434686	0.0283028	0.0327374	0.024407	0.0571354	0.0283028	0.0377711	0.0377711	0.0434686	0.0209943	0.0209943	0.0743415	0.0571354	0.0498989	0.0434686	0.0327374	0.0377711	0.0154161	0.0434686	0.0571354	0.0434686	0.024407	0.018013	0.0957517	0.0377711	0.024407	0.0844775	0.0652558	0.0652558	0.024407	0.0377711	0.0327374	0.024407	0.0571354	0.0844775	0.0652558	0.0154161	0.0377711
3.36	0.0327374	0.0743415	0.0571354	0.0112059	0.108255	0.0327374	0.137315	0.0327374	0.0743415	0.0209943	0.0498989	0.0377711	0.024407	0.0283028	0.0209943	0.0571354	0.024407	0.0327374	0.0377711	0.0434686	0.0209943	0.018013	0.0743415	0.0498989	0.0434686	0.0377711	0.0327374	0.0327374	0.0154161	0.0377711	0.0498989	0.0498989	0.024407	0.0154161	0.0957517	0.0377711	0.0209943	0.0743415	0.0743415	0.0571354	0.0283028	0.0377711	0.0327374	0.0209943	0.0498989	0.0743415	0.0652558	0.0131601	0.0327374
3.37	0.0377711	0.0844775	0.0571354	0.0131601	0.122078	0.0377711	0.137315	0.0377711	0.0743415	0.0209943	0.0434686	0.0434686	0.0283028	0.0327374	0.0209943	0.0571354	0.0283028	0.0327374	0.0377711	0.0434686	0.024407	0.0209943	0.0743415	0.0498989	0.0434686	0.0327374	0.0327374	0.0377711	0.0131601	0.0434686	0.0571354	0.0498989	0.024407	0.018013	0.108255	0.0377711	0.024407	0.0844775	0.0652558	0.0571354	0.0283028	0.0327374	0.0377711	0.024407	0.0498989	0.0844775	0.0652558	0.0131601	0.0327374
3.38	0.0327374	0.0844775	0.0571354	0.0112059	0.122078	0.0327374	0.137315	0.0377711	0.0743415	0.018013	0.0434686	0.0434686	0.0283028	0.0283028	0.0209943	0.0571354	0.024407	0.0283028	0.0377711	0.0434686	0.024407	0.018013	0.0652558	0.0498989	0.0434686	0.0283028	0.0327374	0.0377711	0.0131601	0.0434686	0.0571354	0.0434686	0.0283028	0.018013	0.108255	0.0377711	0.024407	0.0844775	0.0652558	0.0498989	0.024407	0.0377711	0.0327374	0.024407	0.0434686	0.0844775	0.0652558	0.0131601	0.0283028
3.39	0.0498989	0.0652558	0.0844775	0.018013	0.154058	0.0434686	0.0957517	0.0434686	0.0571354	0.0283028	0.0327374	0.0571354	0.0327374	0.0434686	0.0209943	0.0844775	0.0377711	0.0434686	0.0498989	0.0434686	0.018013	0.0283028	0.0652558	0.0743415	0.0434686	0.0434686	0.0498989	0.0327374	0.0209943	0.0571354	0.0652558	0.0434686	0.0209943	0.024407	0.0957517	0.0283028	0.0327374	0.0571354	0.0434686	0.0652558	0.0283028	0.024407	0.0377711	0.0327374	0.0571354	0.0957517	0.0844775	0.0209943	0.0434686
3.4	0.0498989	0.0652558	0.0844775	0.018013	0.154058	0.0434686	0.0957517	0.0434686	0.0652558	0.0283028	0.0327374	0.0571354	0.0327374	0.0434686	0.0209943	0.0844775	0.0377711	0.0434686	0.0498989	0.0434686	0.018013	0.0283028	0.0652558	0.0743415	0.0434686	0.0434686	0.0498989	0.0327374	0.0209943	0.0571354	0.0652558	0.0498989	0.024407	0.024407	0.108255	0.0327374	0.0327374	0.0571354	0.0498989	0.0652558	0.0283028	0.0283028	0.0377711	0.0327374	0.0571354	0.0957517	0.0844775	0.0209943	0.0434686
3.41	0.0434686	0.0743415	0.0743415	0.0154161	0.137315	0.0377711	0.108255	0.0434686	0.0652558	0.024407	0.0377711	0.0571354	0.0327374	0.0377711	0.0209943	0.0844775	0.0327374	0.0377711	0.0498989	0.0434686	0.018013	0.024407	0.0652558	0.0743415	0.0434686	0.0434686	0.0498989	0.0327374	0.0209943	0.0571354	0.0652558	0.0498989	0.0283028	0.024407	0.108255	0.0327374	0.0327374	0.0652558	0.0498989	0.0571354	0.0327374	0.0283028	0.0377711	0.0327374	0.0498989	0.0957517	0.0743415	0.0209943	0.0377711
3.42	0.0434686	0.0743415	0.0652558	0.0154161	0.122078	0.0377711	0.108255	0.0377711	0.0652558	0.024407	0.0377711	0.0571354	0.0327374	0.0327374	0.024407	0.0743415	0.0327374	0.0377711	0.0498989	0.0434686	0.0209943	0.0209943	0.0652558	0.0743415	0.0434686	0.0434686	0.0434686	0.0327374	0.0209943	0.0571354	0.0571354	0.0498989	0.0283028	0.0209943	0.108255	0.0327374	0.0283028	0.0652558	0.0571354	0.0498989	0.0327374	0.0327374	0.0377711	0.0327374	0.0498989	0.0957517	0.0743415	0.018013	0.0377711
3.43	0.0377711	0.0743415	0.0571354	0.0131601	0.122078	0.0327374	0.108255	0.0327374	0.0743415	0.0209943	0.0377711	0.0571354	0.0283028	0.0283028	0.0209943	0.0652558	0.0283028	0.0283028	0.0434686	0.0434686	0.0209943	0.018013	0.0652558	0.0652558	0.0377711	0.0377711	0.0377711	0.0283028	0.018013	0.0498989	0.0498989	0.0498989	0.024407	0.018013	0.0957517	0.0327374	0.0283028	0.0652558	0.0571354	0.0498989	0.0327374	0.0327374	0.0434686	0.0283028	0.0434686	0.0743415	0.0652558	0.0154161	0.0327374
3.44	0.0327374	0.0743415	0.0498989	0.0112059	0.108255	0.0283028	0.108255	0.0283028	0.0652558	0.018013	0.0377711	0.0498989	0.024407	0.024407	0.018013	0.0571354	0.024407	0.0283028	0.0434686	0.0498989	0.024407	0.0154161	0.0652558	0.0571354	0.0377711	0.0377711	0.0327374	0.0283028	0.0154161	0.0434686	0.0434686	0.0571354	0.0209943	0.0154161	0.0844775	0.0327374	0.024407	0.0652558	0.0571354	0.0434686	0.0327374	0.0327374	0.0434686	0.024407	0.0377711	0.0743415	0.0571354	0.0131601	0.0283028
3.45	0.0327374	0.0743415	0.0498989	0.0112059	0.108255	0.0283028	0.108255	0.0283028	0.0652558	0.018013	0.0377711	0.0498989	0.024407	0.024407	0.018013	0.0571354	0.024407	0.0283028	0.0434686	0.0434686	0.0283028	0.0154161	0.0571354	0.0571354	0.0377711	0.0377711	0.0327374	0.024407	0.0154161	0.0434686	0.0434686	0.0498989	0.0209943	0.0154161	0.0844775	0.0327374	0.0209943	0.0652558	0.0571354	0.0434686	0.0283028	0.0327374	0.0434686	0.024407	0.0377711	0.0743415	0.0571354	0.0131601	0.0283028
3.46	0.0283028	0.0652558	0.0498989	0.00951781	0.0957517	0.0283028	0.108255	0.024407	0.0652558	0.018013	0.0377711	0.0434686	0.0209943	0.024407	0.0154161	0.0571354	0.0209943	0.0283028	0.0434686	0.0434686	0.024407	0.0154161	0.0571354	0.0498989	0.0327374	0.0327374	0.0283028	0.0283028	0.0131601	0.0434686	0.0434686	0.0498989	0.0154161	0.0131601	0.0652558	0.0283028	0.0209943	0.0571354	0.0498989	0.0434686	0.0327374	0.0283028	0.0434686	0.0209943	0.0377711	0.0571354	0.0498989	0.0112059	0.0283028
3.47	0.0283028	0.0652558	0.0571354	0.0112059	0.108255	0.0327374	0.0957517	0.0283028	0.0571354	0.0209943	0.0377711	0.0498989	0.024407	0.0283028	0.0154161	0.0652558	0.024407	0.0327374	0.0498989	0.0434686	0.0209943	0.018013	0.0571354	0.0571354	0.0327374	0.0377711	0.0283028	0.0283028	0.0154161	0.0498989	0.0498989	0.0498989	0.018013	0.0154161	0.0743415	0.0283028	0.024407	0.0498989	0.0434686	0.0498989	0.0327374	0.0283028	0.0434686	0.0209943	0.0434686	0.0652558	0.0571354	0.0112059	0.0327374
3.48	0.0283028	0.0652558	0.0571354	0.0131601	0.122078	0.0377711	0.0844775	0.0327374	0.0498989	0.0209943	0.0327374	0.0498989	0.0283028	0.0327374	0.018013	0.0652558	0.0283028	0.0377711	0.0571354	0.0434686	0.018013	0.0209943	0.0571354	0.0652558	0.0327374	0.0434686	0.0327374	0.024407	0.018013	0.0571354	0.0571354	0.0498989	0.0209943	0.018013	0.0743415	0.024407	0.0283028	0.0498989	0.0377711	0.0571354	0.0327374	0.024407	0.0498989	0.024407	0.0498989	0.0743415	0.0571354	0.0131601	0.0377711
3.49	0.024407	0.0652558	0.0498989	0.0112059	0.122078	0.0327374	0.0957517	0.0283028	0.0498989	0.018013	0.0377711	0.0434686	0.024407	0.0283028	0.018013	0.0571354	0.024407	0.0377711	0.0498989	0.0434686	0.018013	0.0209943	0.0498989	0.0571354	0.0377711	0.0377711	0.0283028	0.024407	0.0154161	0.0498989	0.0498989	0.0434686	0.0209943	0.0154161	0.0743415	0.0283028	0.024407	0.0498989	0.0434686	0.0498989	0.0327374	0.0283028	0.0498989	0.0209943	0.0434686	0.0652558	0.0498989	0.0131601	0.0327374
3.5	0.024407	0.0743415	0.0498989	0.0112059	0.122078	0.0327374	0.0957517	0.0283028	0.0498989	0.018013	0.0377711	0.0434686	0.024407	0.0283028	0.018013	0.0571354	0.024407	0.0377711	0.0498989	0.0434686	0.018013	0.018013	0.0498989	0.0571354	0.0377711	0.0377711	0.0283028	0.024407	0.0154161	0.0498989	0.0498989	0.0434686	0.0209943	0.0154161	0.0743415	0.0283028	0.024407	0.0498989	0.0434686	0.0498989	0.0327374	0.0283028	0.0498989	0.0209943	0.0434686	0.0652558	0.0498989	0.0131601	0.0327374
3.51	0.024407	0.0743415	0.0498989	0.0112059	0.122078	0.0327374	0.0957517	0.0283028	0.0498989	0.018013	0.0377711	0.0434686	0.024407	0.0283028	0.0154161	0.0571354	0.024407	0.0377711	0.0498989	0.0434686	0.018013	0.018013	0.0498989	0.0571354	0.0327374	0.0377711	0.0283028	0.024407	0.0154161	0.0498989	0.0498989	0.0434686	0.0209943	0.0154161	0.0652558	0.0283028	0.024407	0.0498989	0.0434686	0.0498989	0.0327374	0.0283028	0.0498989	0.0209943	0.0377711	0.0652558	0.0498989	0.0112059	0.0327374
3.52	0.024407	0.0743415	0.0498989	0.0112059	0.122078	0.0327374	0.0957517	0.0283028	0.0498989	0.018013	0.0377711	0.0434686	0.024407	0.0283028	0.0154161	0.0571354	0.024407	0.0377711	0.0498989	0.0434686	0.0209943	0.018013	0.0498989	0.0571354	0.0327374	0.0377711	0.0283028	0.024407	0.0154161	0.0498989	0.0498989	0.0434686	0.0209943	0.0154161	0.0652558	0.0283028	0.024407	0.0498989	0.0434686	0.0498989	0.0327374	0.0283028	0.0498989	0.0209943	0.0377711	0.0652558	0.0498989	0.0112059	0.0327374
3.53	0.024407	0.0743415	0.0498989	0.0112059	0.122078	0.0283028	0.0957517	0.0283028	0.0498989	0.018013	0.0377711	0.0377711	0.024407	0.0283028	0.0154161	0.0571354	0.024407	0.0377711	0.0498989	0.0434686	0.0209943	0.018013	0.0498989	0.0571354	0.0327374	0.0377711	0.0283028	0.0209943	0.0154161	0.0498989	0.0498989	0.0434686	0.0209943	0.0154161	0.0652558	0.0327374	0.024407	0.0498989	0.0498989	0.0498989	0.0327374	0.0327374	0.0498989	0.0209943	0.0377711	0.0652558	0.0498989	0.0112059	0.0283028
3.54	0.024407	0.0652558	0.0434686	0.0131601	0.108255	0.0283028	0.0844775	0.0283028	0.0434686	0.018013	0.0327374	0.0434686	0.0283028	0.0283028	0.018013	0.0571354	0.024407	0.0377711	0.0434686	0.0377711	0.0209943	0.0154161	0.0571354	0.0571354	0.0327374	0.0434686	0.0283028	0.0209943	0.0154161	0.0498989	0.0377711	0.0377711	0.024407	0.018013	0.0743415	0.0283028	0.024407	0.0498989	0.0434686	0.0498989	0.0283028	0.0283028	0.0434686	0.0209943	0.0434686	0.0652558	0.0498989	0.0131601	0.0283028
3.55	0.024407	0.0652558	0.0434686	0.0131601	0.108255	0.0283028	0.0844775	0.0283028	0.0434686	0.018013	0.0377711	0.0377711	0.0283028	0.0283028	0.018013	0.0571354	0.024407	0.0327374	0.0434686	0.0377711	0.024407	0.0154161	0.0571354	0.0571354	0.0283028	0.0434686	0.0283028	0.0209943	0.0154161	0.0498989	0.0377711	0.0377711	0.0209943	0.018013	0.0743415	0.0327374	0.024407	0.0498989	0.0498989	0.0498989	0.0283028	0.0327374	0.0434686	0.0209943	0.0327374	0.0652558	0.0498989	0.0112059	0.0283028
3.56	0.024407	0.0571354	0.0377711	0.0112059	0.108255	0.0283028	0.0844775	0.0283028	0.0434686	0.0154161	0.0377711	0.0327374	0.0283028	0.024407	0.0154161	0.0571354	0.0209943	0.024407	0.0377711	0.0377711	0.0283028	0.0131601	0.0652558	0.0498989	0.0283028	0.0434686	0.024407	0.018013	0.0131601	0.0434686	0.0327374	0.0327374	0.018013	0.018013	0.0652558	0.0327374	0.024407	0.0498989	0.0498989	0.0434686	0.024407	0.0327374	0.0377711	0.018013	0.0283028	0.0652558	0.0434686	0.0112059	0.0283028
3.57	0.0209943	0.0571354	0.0377711	0.00951781	0.0957517	0.024407	0.0844775	0.0283028	0.0434686	0.0154161	0.0434686	0.024407	0.024407	0.024407	0.0131601	0.0498989	0.018013	0.024407	0.0327374	0.0434686	0.0283028	0.0131601	0.0571354	0.0434686	0.024407	0.0377711	0.024407	0.018013	0.0112059	0.0434686	0.0327374	0.0327374	0.018013	0.0154161	0.0571354	0.0327374	0.024407	0.0498989	0.0571354	0.0434686	0.024407	0.0377711	0.0377711	0.0154161	0.0283028	0.0571354	0.0377711	0.0112059	0.024407
3.58	0.0209943	0.0571354	0.0377711	0.00951781	0.0957517	0.024407	0.0844775	0.0283028	0.0434686	0.0154161	0.0434686	0.024407	0.024407	0.024407	0.0131601	0.0498989	0.018013	0.024407	0.0327374	0.0377711	0.0327374	0.0131601	0.0571354	0.0434686	0.024407	0.0377711	0.024407	0.018013	0.0112059	0.0434686	0.0327374	0.0327374	0.018013	0.0154161	0.0571354	0.0327374	0.024407	0.0498989	0.0571354	0.0434686	0.024407	0.0377711	0.0377711	0.0154161	0.024407	0.0571354	0.0377711	0.0112059	0.024407
3.59	0.0209943	0.0571354	0.0377711	0.00951781	0.0957517	0.024407	0.0844775	0.0283028	0.0434686	0.0154161	0.0498989	0.018013	0.024407	0.024407	0.0131601	0.0498989	0.018013	0.0209943	0.0327374	0.0377711	0.0327374	0.0131601	0.0571354	0.0434686	0.024407	0.0377711	0.024407	0.018013	0.0112059	0.0434686	0.0327374	0.0327374	0.018013	0.0154161	0.0571354	0.0327374	0.0209943	0.0498989	0.0571354	0.0434686	0.024407	0.0377711	0.0377711	0.0154161	0.024407	0.0571354	0.0377711	0.0112059	0.024407
3.6	0.018013	0.0571354	0.0327374	0.00806355	0.0957517	0.0209943	0.0844775	0.024407	0.0434686	0.0131601	0.0498989	0.018013	0.0209943	0.0209943	0.0131601	0.0434686	0.0154161	0.0209943	0.0283028	0.0377711	0.0327374	0.0131601	0.0498989	0.0377711	0.024407	0.0327374	0.0209943	0.0154161	0.00951781	0.0377711	0.0283028	0.0283028	0.018013	0.0131601	0.0571354	0.0283028	0.0209943	0.0498989	0.0571354	0.0377711	0.0209943	0.0327374	0.0327374	0.0131601	0.0209943	0.0498989	0.0327374	0.0112059	0.0209943
3.61	0.018013	0.0498989	0.0327374	0.00806355	0.0844775	0.0209943	0.0844775	0.024407	0.0434686	0.0131601	0.0498989	0.018013	0.0209943	0.0209943	0.0131601	0.0434686	0.0154161	0.018013	0.0283028	0.0377711	0.0327374	0.0112059	0.0434686	0.0377711	0.024407	0.0327374	0.0209943	0.0154161	0.00951781	0.0377711	0.0283028	0.0327374	0.0154161	0.0131601	0.0498989	0.0283028	0.0209943	0.0498989	0.0571354	0.0377711	0.024407	0.0327374	0.0377711	0.0131601	0.0209943	0.0498989	0.0327374	0.00951781	0.0209943
3.62	0.0209943	0.0571354	0.0377711	0.00806355	0.0957517	0.024407	0.0844775	0.024407	0.0377711	0.0154161	0.0434686	0.0154161	0.024407	0.024407	0.0154161	0.0498989	0.018013	0.0154161	0.0327374	0.0377711	0.0283028	0.0131601	0.0377711	0.0434686	0.024407	0.0377711	0.024407	0.018013	0.0112059	0.0434686	0.0327374	0.0327374	0.018013	0.0154161	0.0571354	0.0327374	0.0209943	0.0434686	0.0498989	0.0434686	0.024407	0.0327374	0.0377711	0.0154161	0.0154161	0.0571354	0.0377711	0.0112059	0.024407
3.63	0.0209943	0.0498989	0.0377711	0.00806355	0.0844775	0.0209943	0.0844775	0.024407	0.0377711	0.0131601	0.0434686	0.0154161	0.024407	0.024407	0.0154161	0.0434686	0.018013	0.0154161	0.0283028	0.0377711	0.0283028	0.0112059	0.0377711	0.0434686	0.024407	0.0377711	0.0209943	0.0154161	0.0112059	0.0434686	0.0327374	0.0327374	0.018013	0.0154161	0.0571354	0.0283028	0.018013	0.0434686	0.0498989	0.0377711	0.024407	0.0327374	0.0377711	0.0154161	0.0154161	0.0571354	0.0377711	0.0112059	0.024407
3.64	0.0209943	0.0498989	0.0377711	0.00806355	0.0844775	0.0209943	0.0844775	0.024407	0.0377711	0.0131601	0.0434686	0.0154161	0.024407	0.0209943	0.0154161	0.0434686	0.018013	0.0131601	0.0283028	0.0377711	0.0283028	0.0112059	0.0327374	0.0377711	0.024407	0.0377711	0.0209943	0.0154161	0.0112059	0.0377711	0.0327374	0.0327374	0.018013	0.0154161	0.0571354	0.0283028	0.0131601	0.0434686	0.0498989	0.0377711	0.024407	0.0327374	0.0377711	0.0154161	0.0131601	0.0571354	0.0377711	0.0112059	0.024407
3.65	0.0154161	0.0434686	0.0327374	0.00681421	0.0743415	0.018013	0.0844775	0.018013	0.0377711	0.0112059	0.0434686	0.0131601	0.018013	0.0209943	0.0112059	0.0377711	0.0154161	0.0112059	0.024407	0.0283028	0.0283028	0.00951781	0.0377711	0.0327374	0.0327374	0.0283028	0.018013	0.0131601	0.00951781	0.0377711	0.0283028	0.0327374	0.0154161	0.0112059	0.0434686	0.024407	0.0131601	0.0434686	0.0498989	0.0327374	0.024407	0.024407	0.0283028	0.0112059	0.0131601	0.0434686	0.0327374	0.00806355	0.0209943
3.66	0.018013	0.0498989	0.0377711	0.00806355	0.0743415	0.0209943	0.0844775	0.0209943	0.0327374	0.0131601	0.0498989	0.0154161	0.0209943	0.024407	0.0131601	0.0434686	0.018013	0.00951781	0.0283028	0.0283028	0.0283028	0.0112059	0.0377711	0.0377711	0.0283028	0.0283028	0.0209943	0.0154161	0.0112059	0.0434686	0.0327374	0.0327374	0.0154161	0.0112059	0.0434686	0.0283028	0.0112059	0.0377711	0.0434686	0.0377711	0.024407	0.0283028	0.0283028	0.0131601	0.0112059	0.0498989	0.0377711	0.00806355	0.024407
3.67	0.018013	0.0498989	0.0377711	0.00806355	0.0743415	0.0209943	0.0844775	0.0209943	0.0327374	0.0131601	0.0498989	0.0154161	0.0209943	0.024407	0.0131601	0.0434686	0.018013	0.00951781	0.0283028	0.0283028	0.0283028	0.0112059	0.0327374	0.0377711	0.0283028	0.0283028	0.018013	0.0154161	0.0112059	0.0377711	0.0327374	0.0327374	0.0154161	0.0112059	0.0434686	0.0283028	0.00951781	0.0377711	0.0434686	0.0377711	0.024407	0.0283028	0.0283028	0.0131601	0.00951781	0.0498989	0.0327374	0.00806355	0.024407
3.68	0.0154161	0.0498989	0.0327374	0.00681421	0.0652558	0.018013	0.0844775	0.018013	0.0327374	0.0112059	0.0498989	0.0154161	0.018013	0.0209943	0.0131601	0.0377711	0.0154161	0.00681421	0.024407	0.024407	0.0327374	0.0112059	0.0327374	0.0327374	0.0327374	0.024407	0.0154161	0.0131601	0.00951781	0.0377711	0.0283028	0.0283028	0.0154161	0.00951781	0.0434686	0.024407	0.00951781	0.0377711	0.0434686	0.0327374	0.024407	0.024407	0.024407	0.0112059	0.00806355	0.0434686	0.0283028	0.00806355	0.0209943
3.69	0.0154161	0.0498989	0.0327374	0.00681421	0.0652558	0.018013	0.0844775	0.018013	0.0327374	0.0112059	0.0498989	0.0154161	0.018013	0.0209943	0.0131601	0.0377711	0.0154161	0.00681421	0.024407	0.024407	0.0327374	0.0112059	0.0327374	0.0327374	0.0327374	0.024407	0.0154161	0.0112059	0.00951781	0.0377711	0.0283028	0.0283028	0.0131601	0.00951781	0.0434686	0.024407	0.00806355	0.0377711	0.0434686	0.0327374	0.024407	0.024407	0.024407	0.0112059	0.00806355	0.0434686	0.0283028	0.00806355	0.0209943
3.7	0.0154161	0.0498989	0.0327374	0.00681421	0.0652558	0.018013	0.0844775	0.018013	0.0327374	0.0112059	0.0434686	0.0112059	0.018013	0.018013	0.0131601	0.0377711	0.0154161	0.00681421	0.0209943	0.024407	0.0327374	0.00951781	0.0283028	0.0327374	0.0327374	0.024407	0.0154161	0.0112059	0.00951781	0.0377711	0.0283028	0.0283028	0.0131601	0.00951781	0.0434686	0.024407	0.00482944	0.0377711	0.0434686	0.0327374	0.024407	0.024407	0.024407	0.0112059	0.00806355	0.0434686	0.0283028	0.00806355	0.0209943
3.71	0.0154161	0.0434686	0.0327374	0.00681421	0.0571354	0.018013	0.0844775	0.018013	0.0327374	0.0112059	0.0377711	0.0112059	0.018013	0.018013	0.0112059	0.0377711	0.0154161	0.00574388	0.0209943	0.024407	0.0327374	0.00951781	0.0283028	0.0327374	0.0327374	0.024407	0.0154161	0.00951781	0.00951781	0.0327374	0.0283028	0.0283028	0.0131601	0.00951781	0.0377711	0.0209943	0.00482944	0.0377711	0.0434686	0.0327374	0.024407	0.024407	0.024407	0.0112059	0.00681421	0.0434686	0.024407	0.00681421	0.018013
3.72	0.0154161	0.0434686	0.0283028	0.00681421	0.0571354	0.018013	0.0844775	0.018013	0.0327374	0.00951781	0.0377711	0.00951781	0.018013	0.018013	0.0112059	0.0377711	0.0131601	0.00574388	0.018013	0.024407	0.0377711	0.00806355	0.024407	0.0327374	0.0283028	0.0209943	0.0131601	0.00951781	0.00951781	0.0327374	0.0283028	0.0283028	0.0131601	0.00951781	0.0377711	0.0209943	0.00405031	0.0377711	0.0434686	0.0327374	0.024407	0.0209943	0.024407	0.0112059	0.00681421	0.0434686	0.0209943	0.00681421	0.0154161
3.73	0.0131601	0.0377711	0.0283028	0.00681421	0.0498989	0.0154161	0.0844775	0.0131601	0.0327374	0.00951781	0.0327374	0.00951781	0.0154161	0.0154161	0.00951781	0.0327374	0.0112059	0.00482944	0.018013	0.024407	0.0377711	0.00806355	0.024407	0.024407	0.0283028	0.0209943	0.0112059	0.00806355	0.00681421	0.0327374	0.024407	0.024407	0.00951781	0.00681421	0.0283028	0.018013	0.00405031	0.0377711	0.0434686	0.0283028	0.0209943	0.0209943	0.018013	0.00951781	0.00482944	0.0377711	0.018013	0.00574388	0.0154161
3.74	0.0131601	0.0327374	0.0283028	0.00681421	0.0434686	0.0154161	0.0844775	0.0131601	0.0327374	0.00806355	0.0283028	0.00806355	0.0154161	0.0154161	0.00951781	0.0283028	0.0112059	0.00405031	0.0154161	0.024407	0.0434686	0.00681421	0.018013	0.024407	0.024407	0.0209943	0.00951781	0.00806355	0.00681421	0.0283028	0.0209943	0.024407	0.00951781	0.00681421	0.0283028	0.018013	0.00338828	0.0377711	0.0434686	0.024407	0.018013	0.0209943	0.018013	0.00951781	0.00482944	0.0377711	0.018013	0.00574388	0.0131601
3.75	0.0131601	0.0377711	0.0327374	0.00806355	0.0498989	0.018013	0.0844775	0.0131601	0.0283028	0.00951781	0.0327374	0.00951781	0.018013	0.018013	0.00951781	0.0327374	0.0131601	0.00338828	0.018013	0.024407	0.0434686	0.00806355	0.018013	0.0283028	0.024407	0.0209943	0.00806355	0.00806355	0.00806355	0.0283028	0.024407	0.024407	0.0112059	0.00806355	0.0327374	0.0209943	0.00405031	0.0327374	0.0377711	0.0283028	0.018013	0.024407	0.018013	0.0112059	0.00482944	0.0434686	0.0154161	0.00681421	0.0154161
3.76	0.0112059	0.0377711	0.024407	0.00681421	0.0498989	0.0154161	0.0652558	0.0112059	0.0283028	0.00806355	0.0283028	0.00806355	0.0154161	0.0131601	0.00806355	0.0283028	0.0112059	0.00338828	0.0154161	0.024407	0.0377711	0.00681421	0.0154161	0.024407	0.0209943	0.018013	0.00806355	0.00806355	0.00806355	0.024407	0.0209943	0.024407	0.00951781	0.00681421	0.0283028	0.018013	0.00338828	0.0327374	0.0377711	0.024407	0.0209943	0.0209943	0.018013	0.0112059	0.00405031	0.0377711	0.0131601	0.00574388	0.0154161
3.77	0.00951781	0.0327374	0.024407	0.00574388	0.0434686	0.0154161	0.0652558	0.00951781	0.0283028	0.00806355	0.0283028	0.00681421	0.0154161	0.0131601	0.00681421	0.024407	0.00951781	0.0028273	0.0154161	0.0209943	0.0327374	0.00681421	0.018013	0.0209943	0.024407	0.0154161	0.00681421	0.00681421	0.00681421	0.024407	0.0209943	0.024407	0.00806355	0.00574388	0.024407	0.018013	0.0028273	0.0327374	0.0377711	0.024407	0.018013	0.018013	0.018013	0.00951781	0.00405031	0.0327374	0.0112059	0.00574388	0.0131601
3.78	0.00951781	0.0283028	0.024407	0.00574388	0.0434686	0.0154161	0.0652558	0.00681421	0.0283028	0.00806355	0.0283028	0.00482944	0.0154161	0.0131601	0.00681421	0.024407	0.00951781	0.00235324	0.0154161	0.0209943	0.0327374	0.00681421	0.0154161	0.0209943	0.024407	0.0154161	0.00574388	0.00681421	0.00681421	0.024407	0.018013	0.024407	0.00806355	0.00574388	0.024407	0.018013	0.00235324	0.0327374	0.0377711	0.024407	0.018013	0.018013	0.018013	0.00951781	0.00338828	0.0283028	0.00951781	0.00574388	0.0131601
3.79	0.00951781	0.0283028	0.0209943	0.00681421	0.0434686	0.018013	0.0652558	0.00806355	0.0283028	0.00951781	0.0327374	0.00574388	0.0154161	0.0131601	0.00806355	0.024407	0.0112059	0.00235324	0.0131601	0.018013	0.0377711	0.00806355	0.0154161	0.024407	0.0283028	0.018013	0.00681421	0.00681421	0.00806355	0.0209943	0.018013	0.0209943	0.00806355	0.00574388	0.0283028	0.018013	0.00235324	0.0327374	0.0327374	0.0283028	0.0154161	0.0209943	0.0209943	0.00951781	0.0028273	0.0327374	0.00951781	0.00482944	0.0154161
3.8	0.00806355	0.024407	0.0209943	0.00574388	0.0434686	0.0154161	0.0652558	0.00574388	0.0283028	0.00806355	0.0327374	0.00405031	0.0154161	0.0131601	0.00806355	0.0209943	0.00951781	0.00195371	0.0112059	0.018013	0.0327374	0.00806355	0.0131601	0.018013	0.024407	0.0154161	0.00574388	0.00574388	0.00681421	0.018013	0.0154161	0.0209943	0.00806355	0.00482944	0.0283028	0.0154161	0.00235324	0.0327374	0.0327374	0.024407	0.0154161	0.018013	0.018013	0.00806355	0.0028273	0.024407	0.00951781	0.00405031	0.0112059
3.81	0.00681421	0.0209943	0.0209943	0.00574388	0.0434686	0.0154161	0.0652558	0.00574388	0.0283028	0.00806355	0.0327374	0.00405031	0.0154161	0.0131601	0.00681421	0.018013	0.00951781	0.00195371	0.00951781	0.018013	0.0327374	0.00806355	0.0112059	0.018013	0.0209943	0.0131601	0.00482944	0.00482944	0.00681421	0.018013	0.0154161	0.0209943	0.00806355	0.00482944	0.0283028	0.0154161	0.00195371	0.0327374	0.0327374	0.0209943	0.0154161	0.018013	0.018013	0.00806355	0.00235324	0.024407	0.00951781	0.00405031	0.0112059
3.82	0.00681421	0.0209943	0.0209943	0.00574388	0.0434686	0.0154161	0.0652558	0.00574388	0.0283028	0.00806355	0.0327374	0.00405031	0.0154161	0.0131601	0.00681421	0.018013	0.00951781	0.00195371	0.00951781	0.018013	0.0327374	0.00806355	0.0112059	0.018013	0.0209943	0.0131601	0.00482944	0.00405031	0.00681421	0.018013	0.0154161	0.0209943	0.00806355	0.00482944	0.0283028	0.0154161	0.00195371	0.0327374	0.0327374	0.018013	0.0154161	0.018013	0.018013	0.00806355	0.00235324	0.024407	0.00951781	0.00338828	0.0112059
3.83	0.00806355	0.024407	0.0283028	0.00681421	0.0571354	0.018013	0.0571354	0.00574388	0.024407	0.00951781	0.0377711	0.00405031	0.0209943	0.018013	0.00681421	0.0209943	0.0131601	0.00235324	0.0112059	0.018013	0.0377711	0.0112059	0.00951781	0.0209943	0.018013	0.018013	0.00574388	0.00574388	0.00806355	0.0209943	0.0131601	0.0209943	0.00806355	0.00681421	0.0377711	0.0209943	0.00235324	0.0283028	0.0283028	0.024407	0.0154161	0.024407	0.018013	0.00951781	0.00235324	0.024407	0.00951781	0.00405031	0.0112059
3.84	0.00806355	0.024407	0.024407	0.00681421	0.0498989	0.018013	0.0571354	0.00574388	0.024407	0.00951781	0.0377711	0.00405031	0.0209943	0.0154161	0.00681421	0.0209943	0.0131601	0.00235324	0.00951781	0.018013	0.0434686	0.0112059	0.00951781	0.0209943	0.018013	0.0154161	0.00482944	0.00482944	0.00806355	0.0209943	0.0131601	0.0209943	0.00681421	0.00681421	0.0377711	0.0209943	0.00161791	0.0283028	0.0283028	0.018013	0.0131601	0.024407	0.018013	0.00951781	0.00235324	0.024407	0.00951781	0.00338828	0.0112059
3.85	0.00681421	0.0209943	0.018013	0.00574388	0.0327374	0.018013	0.0571354	0.00574388	0.024407	0.00951781	0.0327374	0.0028273	0.0154161	0.0131601	0.00482944	0.018013	0.0112059	0.00195371	0.00681421	0.018013	0.0434686	0.00951781	0.00574388	0.0131601	0.018013	0.0112059	0.00405031	0.00405031	0.00806355	0.0209943	0.0112059	0.0154161	0.00681421	0.00574388	0.0377711	0.018013	0.00110114	0.0283028	0.0283028	0.0131601	0.0131601	0.024407	0.0131601	0.00951781	0.00235324	0.024407	0.00806355	0.0028273	0.0112059
3.86	0.00681421	0.024407	0.0209943	0.00681421	0.0327374	0.018013	0.0571354	0.00681421	0.0209943	0.0112059	0.0377711	0.00338828	0.018013	0.0154161	0.00574388	0.018013	0.0131601	0.00161791	0.00806355	0.018013	0.0377711	0.0112059	0.00574388	0.0154161	0.018013	0.0131601	0.00482944	0.00482944	0.00951781	0.0209943	0.0131601	0.0154161	0.00681421	0.00681421	0.0434686	0.0209943	0.00133644	0.024407	0.024407	0.0154161	0.0112059	0.0209943	0.0131601	0.0112059	0.00235324	0.024407	0.00806355	0.0028273	0.0131601
3.87	0.00681421	0.0209943	0.018013	0.00681421	0.0283028	0.0154161	0.0571354	0.00574388	0.0209943	0.0112059	0.0327374	0.0028273	0.018013	0.0154161	0.00574388	0.018013	0.0112059	0.00133644	0.00681421	0.0154161	0.0377711	0.0112059	0.00482944	0.0154161	0.0154161	0.0112059	0.00405031	0.00482944	0.00806355	0.018013	0.0131601	0.0112059	0.00681421	0.00681421	0.0377711	0.018013	0.00133644	0.024407	0.024407	0.0131601	0.0112059	0.0209943	0.0112059	0.00951781	0.00235324	0.0209943	0.00681421	0.0028273	0.0112059
3.88	0.00482944	0.018013	0.0131601	0.00482944	0.024407	0.0112059	0.0571354	0.00482944	0.0209943	0.0112059	0.0283028	0.00195371	0.018013	0.0154161	0.00482944	0.0154161	0.00806355	0.00133644	0.00482944	0.0112059	0.0377711	0.00951781	0.00405031	0.0112059	0.0131601	0.00806355	0.0028273	0.00338828	0.00681421	0.0131601	0.00951781	0.00951781	0.00681421	0.00681421	0.0283028	0.0154161	0.00110114	0.024407	0.024407	0.00951781	0.00951781	0.0154161	0.00806355	0.00806355	0.00195371	0.018013	0.00574388	0.00235324	0.00951781
3.89	0.00405031	0.0154161	0.0112059	0.00482944	0.024407	0.00951781	0.0571354	0.00405031	0.018013	0.0112059	0.024407	0.00161791	0.018013	0.0154161	0.00338828	0.0154161	0.00806355	0.00110114	0.00405031	0.0112059	0.0327374	0.00951781	0.00338828	0.00951781	0.0131601	0.00681421	0.00235324	0.0028273	0.00681421	0.0131601	0.00806355	0.00806355	0.00681421	0.00681421	0.024407	0.0131601	0.000904982	0.024407	0.024407	0.00951781	0.00806355	0.0154161	0.00681421	0.00681421	0.00161791	0.0154161	0.00574388	0.00195371	0.00806355
3.9	0.00338828	0.0131601	0.00951781	0.00405031	0.0209943	0.00806355	0.0571354	0.00405031	0.0154161	0.0112059	0.024407	0.00161791	0.0154161	0.0131601	0.00338828	0.0131601	0.00806355	0.000904982	0.00338828	0.00951781	0.0327374	0.00806355	0.0028273	0.00951781	0.0131601	0.00574388	0.00195371	0.00235324	0.00681421	0.0131601	0.00681421	0.00681421	0.00574388	0.00681421	0.0209943	0.0131601	0.000904982	0.024407	0.024407	0.00806355	0.00681421	0.0131601	0.00574388	0.00574388	0.00133644	0.0154161	0.00482944	0.00161791	0.00681421
3.91	0.0028273	0.0112059	0.00806355	0.00338828	0.018013	0.00681421	0.0571354	0.00338828	0.0131601	0.00951781	0.018013	0.00133644	0.0154161	0.0131601	0.0028273	0.0131601	0.00681421	0.000741885	0.0028273	0.00806355	0.0283028	0.00806355	0.00235324	0.00806355	0.0112059	0.00482944	0.00161791	0.00195371	0.00574388	0.0112059	0.00574388	0.00574388	0.00482944	0.00574388	0.0209943	0.0112059	0.000741885	0.024407	0.024407	0.00681421	0.00574388	0.0131601	0.00482944	0.00482944	0.00110114	0.0131601	0.00405031	0.00133644	0.00574388
3.92	0.0028273	0.00951781	0.00681421	0.0028273	0.0154161	0.00574388	0.0571354	0.0028273	0.0112059	0.00806355	0.018013	0.00110114	0.0131601	0.0131601	0.00235324	0.0112059	0.00681421	0.000741885	0.00235324	0.00681421	0.024407	0.00806355	0.00195371	0.00681421	0.00951781	0.00405031	0.00161791	0.00161791	0.00482944	0.00806355	0.00574388	0.00482944	0.00482944	0.00574388	0.018013	0.00951781	0.000606644	0.024407	0.0209943	0.00681421	0.00482944	0.00951781	0.00405031	0.00482944	0.000904982	0.0112059	0.00405031	0.00110114	0.00482944
3.93	0.00235324	0.00806355	0.00681421	0.0028273	0.0154161	0.00574388	0.0498989	0.00235324	0.0112059	0.00806355	0.018013	0.00110114	0.0112059	0.0131601	0.00235324	0.00951781	0.00574388	0.000606644	0.00235324	0.00681421	0.024407	0.00681421	0.00195371	0.00681421	0.00951781	0.00405031	0.00161791	0.00161791	0.00405031	0.00806355	0.00482944	0.00405031	0.00482944	0.00482944	0.018013	0.00806355	0.000606644	0.024407	0.0209943	0.00681421	0.00482944	0.00951781	0.00405031	0.00482944	0.000741885	0.00951781	0.00338828	0.00110114	0.00482944
3.94	0.00195371	0.00806355	0.00681421	0.00235324	0.0131601	0.00482944	0.0434686	0.00235324	0.0112059	0.00681421	0.018013	0.00110114	0.00951781	0.0131601	0.00195371	0.00806355	0.00482944	0.000606644	0.00235324	0.00574388	0.024407	0.00574388	0.00195371	0.00482944	0.0112059	0.00405031	0.00133644	0.00110114	0.00338828	0.00806355	0.00405031	0.00405031	0.00405031	0.00405031	0.0154161	0.00806355	0.000606644	0.024407	0.018013	0.00574388	0.00405031	0.00951781	0.00405031	0.00338828	0.000606644	0.00951781	0.0028273	0.00110114	0.00405031
3.95	0.00235324	0.00951781	0.00806355	0.00235324	0.0154161	0.00482944	0.0434686	0.0028273	0.0112059	0.00806355	0.024407	0.00133644	0.00951781	0.0154161	0.00235324	0.00806355	0.00574388	0.000494803	0.0028273	0.00574388	0.0283028	0.00681421	0.00161791	0.00574388	0.00951781	0.00482944	0.00161791	0.00161791	0.00405031	0.00951781	0.00482944	0.00338828	0.00574388	0.00482944	0.0209943	0.00951781	0.000741885	0.0209943	0.0209943	0.00574388	0.00338828	0.00951781	0.00338828	0.00482944	0.000741885	0.00806355	0.0028273	0.00133644	0.0028273
3.96	0.00161791	0.00806355	0.00681421	0.00235324	0.0131601	0.00405031	0.0434686	0.00235324	0.00806355	0.00681421	0.018013	0.00110114	0.00806355	0.0154161	0.00195371	0.00574388	0.00574388	0.000326685	0.00235324	0.00574388	0.024407	0.00681421	0.00161791	0.00574388	0.00951781	0.00405031	0.00161791	0.00133644	0.00235324	0.00951781	0.00338828	0.00405031	0.00482944	0.00482944	0.018013	0.00806355	0.000606644	0.0209943	0.018013	0.00574388	0.00338828	0.00951781	0.00338828	0.00338828	0.000494803	0.00574388	0.00161791	0.000904982	0.00195371
3.97	0.00161791	0.00806355	0.00574388	0.00195371	0.0112059	0.00405031	0.0434686	0.00235324	0.00806355	0.00681421	0.018013	0.000904982	0.00806355	0.0131601	0.00195371	0.00574388	0.00482944	0.000264441	0.00195371	0.00574388	0.0209943	0.00574388	0.00161791	0.00482944	0.00806355	0.00405031	0.00133644	0.00110114	0.00235324	0.00806355	0.0028273	0.00405031	0.00405031	0.00405031	0.018013	0.00806355	0.000494803	0.0209943	0.0154161	0.00482944	0.00338828	0.00806355	0.00338828	0.0028273	0.000494803	0.00482944	0.00161791	0.000741885	0.00195371
3.98	0.00161791	0.00951781	0.00681421	0.00195371	0.0112059	0.00482944	0.0434686	0.0028273	0.00951781	0.00806355	0.018013	0.000904982	0.00806355	0.0131601	0.00235324	0.00681421	0.00482944	0.000326685	0.00195371	0.00482944	0.018013	0.00574388	0.00161791	0.00405031	0.00806355	0.00405031	0.00161791	0.000904982	0.0028273	0.00951781	0.00338828	0.00338828	0.00482944	0.00405031	0.018013	0.00951781	0.000606644	0.018013	0.0154161	0.00482944	0.00338828	0.00806355	0.0028273	0.00338828	0.000606644	0.00482944	0.00195371	0.000741885	0.00235324
3.99	0.00161791	0.00806355	0.00574388	0.00133644	0.00806355	0.00338828	0.0327374	0.0028273	0.00681421	0.00806355	0.0154161	0.000606644	0.00574388	0.0131601	0.00195371	0.00574388	0.00482944	0.000326685	0.00133644	0.00405031	0.0154161	0.00482944	0.00133644	0.00338828	0.00574388	0.00338828	0.00110114	0.000741885	0.0028273	0.00806355	0.00338828	0.0028273	0.00482944	0.00338828	0.0131601	0.00806355	0.000494803	0.018013	0.0131601	0.00338828	0.0028273	0.00806355	0.00235324	0.0028273	0.00040256	0.00482944	0.00161791	0.000741885	0.00235324
[truncated: 54 more columns]

## Sheet: Fig. 3I
Bapta
Scaling Factor	pvalue1	pvalue2	pvalue3	pvalue4	pvalue5	pvalue6	pvalue7	pvalue8	pvalue9	pvalue10	pvalue11	pvalue12	pvalue13	pvalue14	pvalue15	pvalue16	pvalue17	pvalue18	pvalue19	pvalue20	pvalue21	pvalue22	pvalue23	pvalue24	pvalue25	pvalue26	pvalue27	pvalue28	pvalue29	pvalue30	pvalue31	pvalue32	pvalue33	pvalue34	pvalue35	pvalue36	pvalue37	pvalue38	pvalue39	pvalue40	pvalue41	pvalue42	pvalue43	pvalue44	pvalue45	pvalue46	pvalue47	pvalue48	pvalue49
2.99
3	0.00014756	0.000461681	3.56e-05	2.33e-05	2.88e-05	5.4e-05	0.000179361	0.000179361	2.33e-05	3.11e-06	9.71e-06	9.84e-08	0.000554409	9.49e-07	2.33e-05	0.000318223	4.39e-05	5.82e-07	0.00425773	1.54e-06	6.62e-05	2.33e-05	3.92e-06	1.95e-06	4.94e-06	6.2e-06	1.95e-06	2.33e-05	9.71e-06	1.51e-05	5.4e-05	3.92e-06	1.65e-07	0.000217574	1.54e-06	2.88e-05	1.21e-06	9.49e-07	2.88e-05	3.92e-06	0.000217574	8.12e-05	2.46e-06	1.21e-05	7.57e-08	4.39e-05	1.88e-05	1.51e-05	5.82e-07
3.01	0.00014756	0.000461681	3.56e-05	2.33e-05	2.88e-05	5.4e-05	0.000179361	0.000217574	2.33e-05	3.11e-06	1.88e-05	9.84e-08	0.000664416	7.44e-07	2.88e-05	0.000318223	5.4e-05	7.44e-07	0.00425773	2.46e-06	6.62e-05	2.88e-05	3.92e-06	3.11e-06	7.76e-06	7.76e-06	1.95e-06	2.33e-05	9.71e-06	1.51e-05	6.62e-05	4.94e-06	2.13e-07	0.000217574	1.54e-06	2.88e-05	1.21e-06	5.82e-07	2.88e-05	3.92e-06	0.000263395	8.12e-05	3.92e-06	1.21e-05	9.84e-08	4.39e-05	2.33e-05	1.51e-05	9.49e-07
3.02	0.000217574	0.000461681	5.4e-05	2.88e-05	3.56e-05	6.62e-05	0.000263395	0.000318223	2.88e-05	3.92e-06	2.88e-05	1.65e-07	0.000794642	1.21e-06	5.4e-05	0.000383686	9.93e-05	1.54e-06	0.00498021	2.46e-06	6.62e-05	3.56e-05	4.94e-06	3.92e-06	9.71e-06	7.76e-06	3.11e-06	2.88e-05	1.21e-05	2.33e-05	9.93e-05	6.2e-06	3.54e-07	0.000318223	1.95e-06	3.56e-05	2.46e-06	7.44e-07	2.88e-05	4.94e-06	0.000318223	9.93e-05	4.94e-06	1.51e-05	1.28e-07	5.4e-05	2.88e-05	1.88e-05	1.21e-06
3.03	0.000263395	0.000554409	5.4e-05	2.88e-05	4.39e-05	8.12e-05	0.000318223	0.000383686	3.56e-05	6.2e-06	3.56e-05	2.75e-07	0.000948472	1.54e-06	8.12e-05	0.000461681	0.000121153	1.54e-06	0.00498021	3.92e-06	9.93e-05	3.56e-05	6.2e-06	4.94e-06	1.21e-05	9.71e-06	3.11e-06	3.56e-05	1.21e-05	2.88e-05	9.93e-05	6.2e-06	4.54e-07	0.000318223	3.11e-06	4.39e-05	2.46e-06	9.49e-07	4.39e-05	6.2e-06	0.000383686	9.93e-05	4.94e-06	2.33e-05	2.13e-07	6.62e-05	2.88e-05	2.33e-05	1.54e-06
3.04	0.000318223	0.000554409	6.62e-05	3.56e-05	3.56e-05	9.93e-05	0.000318223	0.000383686	3.56e-05	6.2e-06	4.39e-05	3.54e-07	0.00112979	1.95e-06	8.12e-05	0.000461681	0.000121153	1.95e-06	0.00581352	3.92e-06	9.93e-05	4.39e-05	9.71e-06	6.2e-06	1.21e-05	7.76e-06	4.94e-06	4.39e-05	1.21e-05	2.88e-05	9.93e-05	6.2e-06	4.54e-07	0.000318223	3.11e-06	4.39e-05	3.11e-06	1.54e-06	5.4e-05	6.2e-06	0.000383686	9.93e-05	6.2e-06	1.88e-05	2.75e-07	6.62e-05	3.56e-05	2.88e-05	1.95e-06
3.05	0.000318223	0.000554409	6.62e-05	5.4e-05	5.4e-05	0.000121153	0.000318223	0.000383686	5.4e-05	6.2e-06	4.39e-05	4.54e-07	0.00134306	1.95e-06	9.93e-05	0.000664416	0.00014756	3.11e-06	0.00581352	4.94e-06	0.000121153	4.39e-05	9.71e-06	6.2e-06	1.21e-05	1.21e-05	4.94e-06	5.4e-05	1.51e-05	3.56e-05	0.000121153	7.76e-06	4.54e-07	0.000318223	3.92e-06	5.4e-05	3.11e-06	1.54e-06	5.4e-05	7.76e-06	0.000461681	0.000121153	7.76e-06	1.88e-05	3.54e-07	8.12e-05	4.39e-05	3.56e-05	1.95e-06
3.06	0.000318223	0.000948472	0.000121153	5.4e-05	6.62e-05	0.00014756	0.000461681	0.000461681	6.62e-05	7.76e-06	6.62e-05	5.82e-07	0.00159336	2.46e-06	0.000121153	0.000794642	0.000217574	4.94e-06	0.00913574	4.94e-06	0.000179361	8.12e-05	1.51e-05	7.76e-06	1.88e-05	1.51e-05	9.71e-06	8.12e-05	2.33e-05	4.39e-05	0.00014756	9.71e-06	7.44e-07	0.000554409	6.2e-06	6.62e-05	6.2e-06	2.46e-06	8.12e-05	1.21e-05	0.000554409	0.000179361	9.71e-06	3.56e-05	4.54e-07	9.93e-05	5.4e-05	4.39e-05	3.11e-06
3.07	0.000263395	0.000948472	0.000121153	5.4e-05	5.4e-05	0.000179361	0.000461681	0.000461681	6.62e-05	9.71e-06	5.4e-05	5.82e-07	0.00159336	3.92e-06	0.000121153	0.000794642	0.000179361	4.94e-06	0.00913574	4.94e-06	0.00014756	9.93e-05	1.21e-05	9.71e-06	1.51e-05	1.51e-05	1.51e-05	6.62e-05	1.88e-05	4.39e-05	0.00014756	1.21e-05	7.44e-07	0.000461681	6.2e-06	6.62e-05	7.76e-06	3.11e-06	8.12e-05	1.21e-05	0.000664416	0.000217574	9.71e-06	3.56e-05	5.82e-07	9.93e-05	4.39e-05	4.39e-05	2.46e-06
3.08	0.000383686	0.00134306	0.00014756	8.12e-05	5.4e-05	0.000263395	0.000554409	0.000461681	9.93e-05	9.71e-06	6.62e-05	5.82e-07	0.00188649	3.92e-06	0.000121153	0.00112979	0.000217574	6.2e-06	0.0105785	6.2e-06	0.000217574	0.000121153	1.51e-05	1.21e-05	2.33e-05	2.33e-05	1.51e-05	6.62e-05	2.88e-05	4.39e-05	0.000217574	1.51e-05	1.21e-06	0.000664416	6.2e-06	8.12e-05	9.71e-06	4.94e-06	9.93e-05	1.88e-05	0.000794642	0.000263395	1.51e-05	4.39e-05	7.44e-07	0.000121153	6.62e-05	5.4e-05	3.92e-06
3.09	0.000554409	0.00134306	0.000179361	9.93e-05	5.4e-05	0.000217574	0.000554409	0.000461681	0.000121153	9.71e-06	6.62e-05	7.44e-07	0.00188649	6.2e-06	0.00014756	0.00134306	0.000263395	6.2e-06	0.0140975	6.2e-06	0.000263395	0.00014756	1.51e-05	1.51e-05	2.88e-05	3.56e-05	1.88e-05	6.62e-05	3.56e-05	5.4e-05	0.000217574	2.33e-05	1.54e-06	0.000794642	7.76e-06	9.93e-05	9.71e-06	6.2e-06	0.000121153	2.33e-05	0.00112979	0.000318223	1.88e-05	5.4e-05	9.49e-07	0.000121153	6.62e-05	5.4e-05	3.92e-06
3.1	0.000948472	0.00159336	0.000217574	0.00014756	6.62e-05	0.000263395	0.000664416	0.000554409	0.00014756	1.21e-05	8.12e-05	7.44e-07	0.00222903	6.2e-06	0.000179361	0.00222903	0.000318223	7.76e-06	0.0140975	7.76e-06	0.000383686	0.000179361	1.88e-05	2.33e-05	3.56e-05	4.39e-05	2.33e-05	8.12e-05	6.62e-05	6.62e-05	0.000263395	2.88e-05	1.95e-06	0.00112979	9.71e-06	0.000121153	1.21e-05	6.2e-06	0.000179361	3.56e-05	0.00112979	0.000318223	2.33e-05	5.4e-05	9.49e-07	0.00014756	0.000121153	6.62e-05	7.76e-06
3.11	0.00112979	0.00159336	0.000263395	0.00014756	8.12e-05	0.000383686	0.000794642	0.000794642	0.000179361	1.51e-05	8.12e-05	9.49e-07	0.00262844	9.71e-06	0.000217574	0.00222903	0.000383686	9.71e-06	0.0140975	9.71e-06	0.000461681	0.000217574	2.33e-05	3.56e-05	5.4e-05	5.4e-05	3.56e-05	9.93e-05	8.12e-05	8.12e-05	0.000383686	3.56e-05	2.46e-06	0.00134306	1.51e-05	0.00014756	1.51e-05	7.76e-06	0.000217574	4.39e-05	0.00159336	0.000318223	2.88e-05	8.12e-05	1.54e-06	0.000179361	0.00014756	8.12e-05	9.71e-06
3.12	0.00112979	0.00188649	0.000263395	0.000179361	8.12e-05	0.000461681	0.000948472	0.000948472	0.000179361	1.51e-05	9.93e-05	9.49e-07	0.00262844	9.71e-06	0.000217574	0.00262844	0.000383686	9.71e-06	0.0162251	1.51e-05	0.000554409	0.000263395	2.33e-05	3.56e-05	5.4e-05	6.62e-05	3.56e-05	9.93e-05	9.93e-05	8.12e-05	0.000383686	3.56e-05	2.46e-06	0.00159336	2.33e-05	0.00014756	1.51e-05	7.76e-06	0.000263395	5.4e-05	0.00159336	0.000383686	4.39e-05	9.93e-05	1.54e-06	0.000179361	0.000217574	9.93e-05	1.21e-05
3.13	0.00134306	0.00222903	0.000318223	0.000179361	9.93e-05	0.000383686	0.00112979	0.00112979	0.000217574	1.88e-05	8.12e-05	1.21e-06	0.00309317	1.51e-05	0.000263395	0.00309317	0.000461681	9.71e-06	0.0213618	1.51e-05	0.000794642	0.000263395	2.88e-05	2.88e-05	6.62e-05	8.12e-05	4.39e-05	0.000121153	9.93e-05	9.93e-05	0.000461681	4.39e-05	3.11e-06	0.00159336	2.33e-05	0.000179361	1.88e-05	9.71e-06	0.000263395	6.62e-05	0.00188649	0.000383686	5.4e-05	0.000121153	1.95e-06	0.000217574	0.000217574	8.12e-05	1.51e-05
3.14	0.00134306	0.00222903	0.000383686	0.000179361	0.000121153	0.000383686	0.00134306	0.00134306	0.000263395	1.88e-05	8.12e-05	1.21e-06	0.00309317	2.33e-05	0.000318223	0.0036327	0.000554409	9.71e-06	0.0244369	1.51e-05	0.000794642	0.000318223	2.88e-05	3.56e-05	6.62e-05	9.93e-05	4.39e-05	0.00014756	0.000121153	0.000121153	0.000554409	5.4e-05	3.92e-06	0.00188649	2.88e-05	0.000217574	2.33e-05	9.71e-06	0.000263395	6.62e-05	0.00188649	0.000461681	6.62e-05	0.000121153	2.46e-06	0.000217574	0.000263395	9.93e-05	1.88e-05
3.15	0.00134306	0.00262844	0.000383686	0.000179361	0.000121153	0.000461681	0.00134306	0.00134306	0.000263395	1.88e-05	8.12e-05	1.54e-06	0.00309317	2.88e-05	0.000318223	0.0036327	0.000554409	1.21e-05	0.0213618	1.51e-05	0.000948472	0.000383686	2.88e-05	3.56e-05	6.62e-05	8.12e-05	4.39e-05	0.000121153	9.93e-05	0.000121153	0.000664416	5.4e-05	3.92e-06	0.00188649	3.56e-05	0.000217574	2.33e-05	9.71e-06	0.000318223	8.12e-05	0.00188649	0.000461681	6.62e-05	0.000121153	2.46e-06	0.000263395	0.000263395	8.12e-05	1.88e-05
3.16	0.00159336	0.00309317	0.000461681	0.000217574	0.00014756	0.000461681	0.00134306	0.00159336	0.000383686	1.88e-05	9.93e-05	1.21e-06	0.0036327	2.88e-05	0.000383686	0.0036327	0.000664416	1.21e-05	0.0213618	2.33e-05	0.00112979	0.000383686	4.39e-05	3.56e-05	6.62e-05	9.93e-05	4.39e-05	0.00014756	0.000121153	0.000121153	0.000794642	6.62e-05	3.92e-06	0.00188649	4.39e-05	0.000263395	2.33e-05	9.71e-06	0.000318223	8.12e-05	0.00222903	0.000461681	9.93e-05	0.00014756	3.11e-06	0.000318223	0.000318223	9.93e-05	2.33e-05
3.17	0.00188649	0.0036327	0.000554409	0.000217574	0.00014756	0.000461681	0.00188649	0.00159336	0.000383686	2.33e-05	0.000121153	1.21e-06	0.0036327	2.33e-05	0.000461681	0.00498021	0.000794642	1.51e-05	0.0213618	2.33e-05	0.00112979	0.000461681	4.39e-05	3.56e-05	9.93e-05	0.000121153	6.62e-05	0.000179361	0.000121153	0.000121153	0.000948472	8.12e-05	4.94e-06	0.00222903	4.39e-05	0.000263395	2.88e-05	1.21e-05	0.000383686	9.93e-05	0.00262844	0.000554409	9.93e-05	0.000179361	3.92e-06	0.000318223	0.000318223	9.93e-05	2.33e-05
3.18	0.00222903	0.00498021	0.000664416	0.000263395	0.000179361	0.000554409	0.00222903	0.00159336	0.000461681	2.88e-05	0.00014756	1.95e-06	0.00425773	2.33e-05	0.000461681	0.00581352	0.000948472	1.88e-05	0.0278982	3.56e-05	0.00159336	0.000461681	6.62e-05	4.39e-05	0.000121153	0.00014756	8.12e-05	0.000179361	0.000179361	0.00014756	0.00112979	9.93e-05	6.2e-06	0.00262844	5.4e-05	0.000318223	3.56e-05	1.51e-05	0.000383686	9.93e-05	0.00309317	0.000554409	0.00014756	0.000217574	4.94e-06	0.000383686	0.000383686	0.000121153	2.33e-05
3.19	0.00262844	0.00498021	0.000794642	0.000318223	0.000217574	0.000664416	0.00262844	0.00188649	0.000554409	3.56e-05	0.000179361	2.46e-06	0.00498021	3.56e-05	0.000554409	0.00677255	0.00112979	2.33e-05	0.0278982	5.4e-05	0.00188649	0.000554409	8.12e-05	5.4e-05	0.00014756	0.000217574	9.93e-05	0.000217574	0.000217574	0.000179361	0.00134306	0.000121153	7.76e-06	0.00309317	6.62e-05	0.000383686	3.56e-05	1.88e-05	0.000461681	0.000121153	0.0036327	0.000664416	0.000179361	0.000263395	6.2e-06	0.000461681	0.000461681	0.000179361	3.56e-05
3.2	0.00309317	0.00581352	0.000948472	0.000383686	0.000263395	0.000664416	0.00262844	0.00262844	0.000664416	3.56e-05	0.000217574	2.46e-06	0.00581352	4.39e-05	0.000664416	0.00787385	0.00134306	2.88e-05	0.0317853	6.62e-05	0.00222903	0.000664416	8.12e-05	5.4e-05	0.000179361	0.000217574	0.000121153	0.000217574	0.000263395	0.000217574	0.00159336	0.00014756	9.71e-06	0.0036327	8.12e-05	0.000461681	4.39e-05	2.33e-05	0.000554409	0.00014756	0.00425773	0.000664416	0.000217574	0.000318223	7.76e-06	0.000554409	0.000554409	0.000179361	4.39e-05
3.21	0.0036327	0.00581352	0.000948472	0.000383686	0.000318223	0.000664416	0.00309317	0.00262844	0.000794642	4.39e-05	0.000263395	3.11e-06	0.00581352	4.39e-05	0.000794642	0.00913574	0.00159336	3.56e-05	0.0317853	8.12e-05	0.00222903	0.000664416	9.93e-05	6.62e-05	0.000217574	0.000318223	0.000121153	0.000263395	0.000318223	0.000263395	0.00159336	0.000179361	9.71e-06	0.0036327	9.93e-05	0.000554409	4.39e-05	2.88e-05	0.000554409	0.000179361	0.00498021	0.000664416	0.000263395	0.000318223	9.71e-06	0.000664416	0.000664416	0.000179361	4.39e-05
3.22	0.00425773	0.00581352	0.000948472	0.000383686	0.000383686	0.000664416	0.00262844	0.00309317	0.000794642	4.39e-05	0.000263395	4.94e-06	0.00677255	5.4e-05	0.00112979	0.00913574	0.00159336	4.39e-05	0.0361409	6.62e-05	0.00222903	0.000948472	9.93e-05	8.12e-05	0.000217574	0.000263395	0.00014756	0.000383686	0.000318223	0.000318223	0.00188649	0.000179361	9.71e-06	0.00425773	9.93e-05	0.000554409	4.39e-05	4.39e-05	0.000664416	0.000179361	0.00498021	0.000794642	0.000263395	0.000318223	7.76e-06	0.000664416	0.000664416	0.000179361	4.39e-05
3.23	0.00425773	0.00581352	0.000948472	0.000318223	0.000461681	0.000554409	0.0036327	0.0036327	0.000794642	4.39e-05	0.000217574	3.92e-06	0.00787385	4.39e-05	0.00134306	0.0105785	0.00188649	5.4e-05	0.0410103	8.12e-05	0.00262844	0.000948472	0.00014756	6.62e-05	0.000263395	0.000318223	0.000179361	0.000383686	0.000383686	0.000318223	0.00188649	0.000179361	9.71e-06	0.00425773	0.000121153	0.000554409	4.39e-05	3.56e-05	0.000664416	0.000217574	0.00498021	0.000794642	0.000318223	0.000318223	1.21e-05	0.000794642	0.000554409	0.00014756	3.56e-05
3.24	0.00498021	0.00581352	0.00134306	0.000383686	0.000461681	0.000948472	0.00309317	0.00425773	0.000948472	4.39e-05	0.000318223	6.2e-06	0.0105785	8.12e-05	0.00134306	0.0122242	0.00188649	8.12e-05	0.0464417	8.12e-05	0.00309317	0.000948472	0.000121153	8.12e-05	0.000383686	0.000263395	0.000263395	0.000461681	0.000318223	0.000383686	0.00262844	0.000179361	1.21e-05	0.00677255	0.000121153	0.000794642	5.4e-05	5.4e-05	0.000664416	0.000217574	0.00677255	0.00112979	0.000263395	0.000383686	1.21e-05	0.000794642	0.000794642	0.000217574	5.4e-05
3.25	0.00581352	0.00677255	0.00159336	0.000383686	0.000461681	0.000794642	0.0036327	0.00498021	0.00112979	5.4e-05	0.000318223	6.2e-06	0.0122242	8.12e-05	0.00159336	0.0140975	0.00222903	6.62e-05	0.0464417	9.93e-05	0.0036327	0.00112979	0.000179361	6.62e-05	0.000383686	0.000318223	0.000318223	0.000554409	0.000383686	0.000461681	0.00309317	0.000179361	1.51e-05	0.00677255	0.00014756	0.000794642	6.62e-05	6.62e-05	0.000794642	0.000263395	0.00787385	0.00134306	0.000383686	0.000461681	1.21e-05	0.000948472	0.000794642	0.000217574	4.39e-05
3.26	0.00581352	0.00913574	0.00188649	0.000461681	0.000554409	0.00112979	0.00425773	0.00581352	0.00134306	6.62e-05	0.000461681	9.71e-06	0.0140975	9.93e-05	0.00159336	0.0140975	0.00262844	9.93e-05	0.0524861	0.00014756	0.00498021	0.00159336	0.000217574	9.93e-05	0.000554409	0.000383686	0.000383686	0.000664416	0.000461681	0.000664416	0.0036327	0.000217574	1.88e-05	0.00787385	0.000179361	0.00112979	8.12e-05	8.12e-05	0.00112979	0.000383686	0.0105785	0.00188649	0.000461681	0.000664416	1.88e-05	0.00112979	0.000794642	0.000318223	5.4e-05
3.27	0.00677255	0.0105785	0.00222903	0.000554409	0.000664416	0.00134306	0.00498021	0.00677255	0.00159336	8.12e-05	0.000554409	9.71e-06	0.0162251	9.93e-05	0.00159336	0.018636	0.00309317	0.000121153	0.0524861	0.000179361	0.00581352	0.00159336	0.000318223	0.000121153	0.000664416	0.000461681	0.000461681	0.000794642	0.000554409	0.000794642	0.00425773	0.000263395	1.88e-05	0.00913574	0.000217574	0.00134306	0.000121153	8.12e-05	0.00159336	0.000461681	0.0140975	0.00188649	0.000554409	0.000664416	2.33e-05	0.00134306	0.00112979	0.000383686	5.4e-05
3.28	0.00677255	0.0105785	0.00262844	0.000554409	0.000794642	0.00188649	0.00498021	0.00787385	0.00222903	9.93e-05	0.000554409	1.21e-05	0.018636	9.93e-05	0.00222903	0.018636	0.00309317	0.00014756	0.0591972	0.000179361	0.00677255	0.00188649	0.000383686	0.000121153	0.000794642	0.000664416	0.000461681	0.000948472	0.000948472	0.000948472	0.00425773	0.000318223	1.88e-05	0.00913574	0.000318223	0.00134306	0.000121153	8.12e-05	0.00159336	0.000554409	0.0140975	0.00222903	0.000794642	0.000794642	2.33e-05	0.00159336	0.000948472	0.000461681	5.4e-05
3.29	0.00913574	0.00913574	0.00222903	0.000664416	0.000664416	0.00188649	0.00498021	0.00581352	0.00188649	6.62e-05	0.000664416	1.51e-05	0.0162251	0.00014756	0.00159336	0.018636	0.00309317	0.000179361	0.0524861	0.000179361	0.00787385	0.00159336	0.000383686	0.000121153	0.000664416	0.000461681	0.000664416	0.000794642	0.000794642	0.000794642	0.00498021	0.000383686	1.51e-05	0.00913574	0.000318223	0.00134306	9.93e-05	0.000121153	0.00134306	0.000461681	0.0140975	0.00188649	0.000664416	0.000794642	2.88e-05	0.00134306	0.00134306	0.000461681	5.4e-05
3.3	0.0105785	0.0122242	0.00309317	0.000948472	0.000664416	0.00222903	0.00498021	0.00498021	0.00159336	9.93e-05	0.000794642	2.33e-05	0.0213618	0.00014756	0.00134306	0.018636	0.00309317	0.000179361	0.0464417	0.000263395	0.00913574	0.00188649	0.000383686	0.00014756	0.000554409	0.000461681	0.000664416	0.000948472	0.000794642	0.00112979	0.00581352	0.000383686	1.51e-05	0.0122242	0.000383686	0.00134306	0.000179361	0.00014756	0.00159336	0.000461681	0.0162251	0.00188649	0.000664416	0.000794642	2.88e-05	0.00159336	0.00134306	0.000664416	8.12e-05
3.31	0.0105785	0.0162251	0.0036327	0.00112979	0.000794642	0.00262844	0.00498021	0.00498021	0.00222903	9.93e-05	0.000794642	2.33e-05	0.0213618	0.000217574	0.00134306	0.018636	0.00309317	0.000179361	0.0464417	0.000263395	0.0105785	0.00262844	0.000461681	0.000179361	0.000664416	0.000461681	0.000664416	0.000948472	0.000948472	0.00112979	0.00581352	0.000383686	1.88e-05	0.0140975	0.000383686	0.00134306	0.000217574	0.00014756	0.00188649	0.000554409	0.0162251	0.00262844	0.000794642	0.000948472	2.88e-05	0.00159336	0.00159336	0.000794642	9.93e-05
3.32	0.0122242	0.018636	0.00498021	0.00112979	0.000948472	0.00309317	0.00581352	0.00581352	0.00262844	0.000121153	0.00112979	2.88e-05	0.0244369	0.000263395	0.00159336	0.0213618	0.0036327	0.000217574	0.0464417	0.000318223	0.0122242	0.00262844	0.000664416	0.000263395	0.000794642	0.000664416	0.000794642	0.00112979	0.00112979	0.00134306	0.00677255	0.000461681	2.88e-05	0.018636	0.000461681	0.00159336	0.000318223	0.000179361	0.00188649	0.000554409	0.018636	0.00309317	0.00112979	0.00112979	3.56e-05	0.00188649	0.00159336	0.000948472	0.00014756
3.33	0.0162251	0.0213618	0.00581352	0.00159336	0.00112979	0.0036327	0.00787385	0.00581352	0.00309317	0.000179361	0.00112979	3.56e-05	0.0278982	0.000318223	0.00159336	0.0278982	0.00498021	0.000318223	0.0464417	0.000461681	0.0140975	0.00309317	0.000664416	0.000263395	0.00112979	0.000664416	0.000948472	0.00134306	0.00112979	0.00159336	0.00913574	0.000554409	3.56e-05	0.0213618	0.000664416	0.00222903	0.000383686	0.000217574	0.00262844	0.000794642	0.0244369	0.00425773	0.00112979	0.00134306	5.4e-05	0.00222903	0.00222903	0.000948472	0.000179361
3.34	0.0162251	0.0213618	0.00581352	0.00134306	0.00134306	0.0036327	0.00787385	0.00787385	0.0036327	0.000179361	0.00159336	3.56e-05	0.0278982	0.000383686	0.00222903	0.0278982	0.00498021	0.000318223	0.0591972	0.000461681	0.0140975	0.00309317	0.000948472	0.000318223	0.00134306	0.00112979	0.000948472	0.00134306	0.00188649	0.00188649	0.00913574	0.000664416	3.56e-05	0.0213618	0.000664416	0.00222903	0.000383686	0.000217574	0.00262844	0.000794642	0.0244369	0.00498021	0.00188649	0.00134306	5.4e-05	0.00262844	0.00222903	0.000948472	0.000179361
3.35	0.018636	0.0244369	0.00677255	0.00188649	0.00159336	0.0036327	0.00913574	0.00787385	0.00425773	0.000217574	0.00188649	4.39e-05	0.0361409	0.000318223	0.00262844	0.0361409	0.00677255	0.000383686	0.0666313	0.000554409	0.018636	0.00425773	0.00134306	0.000318223	0.00188649	0.00112979	0.00134306	0.00188649	0.00222903	0.00262844	0.0105785	0.000794642	4.39e-05	0.0244369	0.000948472	0.00262844	0.000461681	0.000318223	0.00309317	0.00112979	0.0278982	0.00581352	0.00188649	0.00159336	6.62e-05	0.00309317	0.00309317	0.000948472	0.000217574
3.36	0.0213618	0.0278982	0.00787385	0.00188649	0.00188649	0.00425773	0.0105785	0.00787385	0.00498021	0.000217574	0.00222903	4.39e-05	0.0410103	0.000318223	0.00262844	0.0410103	0.00787385	0.000461681	0.0748471	0.000554409	0.018636	0.00425773	0.00159336	0.000318223	0.00222903	0.00134306	0.00159336	0.00222903	0.00262844	0.00262844	0.0122242	0.000794642	5.4e-05	0.0278982	0.000948472	0.00309317	0.000554409	0.000318223	0.0036327	0.00112979	0.0317853	0.00677255	0.00262844	0.00188649	8.12e-05	0.0036327	0.00309317	0.00112979	0.000217574
3.37	0.0317853	0.0410103	0.0105785	0.00262844	0.00262844	0.00581352	0.0105785	0.0105785	0.00581352	0.000383686	0.00262844	6.62e-05	0.0591972	0.000554409	0.00309317	0.0524861	0.0105785	0.000554409	0.0839056	0.000948472	0.0278982	0.00677255	0.00188649	0.000461681	0.00262844	0.00134306	0.00222903	0.00309317	0.00262844	0.00309317	0.018636	0.00112979	6.62e-05	0.0361409	0.00134306	0.00498021	0.000794642	0.000461681	0.00581352	0.00134306	0.0410103	0.00787385	0.00262844	0.00222903	0.000121153	0.00425773	0.00425773	0.00134306	0.000383686
3.38	0.0278982	0.0410103	0.0105785	0.00309317	0.00222903	0.00498021	0.00787385	0.00913574	0.00677255	0.000318223	0.00309317	5.4e-05	0.0666313	0.000461681	0.00309317	0.0464417	0.0105785	0.000664416	0.0748471	0.000948472	0.0278982	0.00581352	0.00134306	0.000554409	0.00222903	0.00134306	0.00222903	0.00309317	0.00188649	0.00262844	0.0162251	0.00112979	8.12e-05	0.0361409	0.00159336	0.00425773	0.000664416	0.000554409	0.00677255	0.00112979	0.0317853	0.00913574	0.0036327	0.00222903	9.93e-05	0.00309317	0.00425773	0.00134306	0.000461681
3.39	0.0361409	0.0464417	0.0122242	0.0036327	0.00262844	0.00677255	0.00913574	0.00913574	0.00677255	0.000383686	0.0036327	6.62e-05	0.0666313	0.000554409	0.00309317	0.0524861	0.0122242	0.000664416	0.0839056	0.00112979	0.0317853	0.00677255	0.00159336	0.000664416	0.00262844	0.00159336	0.00262844	0.0036327	0.00222903	0.00309317	0.018636	0.00159336	9.93e-05	0.0410103	0.00188649	0.00581352	0.000794642	0.000664416	0.00787385	0.00134306	0.0317853	0.0105785	0.0036327	0.00262844	0.000121153	0.00309317	0.00498021	0.00222903	0.000554409
3.4	0.0361409	0.0524861	0.0140975	0.00425773	0.00309317	0.00677255	0.00913574	0.0105785	0.00913574	0.000461681	0.00425773	6.62e-05	0.0748471	0.000461681	0.0036327	0.0591972	0.0122242	0.000794642	0.0938695	0.00134306	0.0317853	0.00677255	0.00188649	0.000794642	0.00309317	0.00188649	0.00262844	0.00498021	0.00222903	0.0036327	0.018636	0.00159336	0.00014756	0.0464417	0.00222903	0.00677255	0.000948472	0.000664416	0.00913574	0.00159336	0.0361409	0.0105785	0.0036327	0.00309317	0.00014756	0.0036327	0.00498021	0.00222903	0.000794642
3.41	0.0410103	0.0524861	0.0122242	0.00425773	0.00309317	0.00677255	0.00913574	0.0105785	0.00913574	0.000383686	0.00498021	8.12e-05	0.0839056	0.000461681	0.00309317	0.0666313	0.0122242	0.000794642	0.0938695	0.00112979	0.0317853	0.00787385	0.00262844	0.000948472	0.00262844	0.00188649	0.00309317	0.00498021	0.00222903	0.0036327	0.0213618	0.00134306	0.000121153	0.0524861	0.00188649	0.00581352	0.000794642	0.000664416	0.00787385	0.00159336	0.0317853	0.0122242	0.00425773	0.00262844	0.000121153	0.00309317	0.00498021	0.00222903	0.000794642
3.42	0.0410103	0.0666313	0.0162251	0.00425773	0.00425773	0.00787385	0.0105785	0.0122242	0.0105785	0.000461681	0.00498021	9.93e-05	0.0938695	0.000664416	0.0036327	0.0666313	0.0140975	0.000948472	0.104803	0.00134306	0.0317853	0.00787385	0.00262844	0.00112979	0.0036327	0.00188649	0.00309317	0.00581352	0.00262844	0.00425773	0.0244369	0.00159336	0.00014756	0.0591972	0.00222903	0.00787385	0.00112979	0.000948472	0.00913574	0.00188649	0.0361409	0.0140975	0.00498021	0.00309317	0.000179361	0.0036327	0.00498021	0.00262844	0.000794642
3.43	0.0464417	0.0748471	0.0162251	0.00498021	0.00498021	0.00913574	0.0105785	0.0122242	0.0122242	0.000554409	0.00498021	0.000121153	0.0938695	0.000664416	0.0036327	0.0748471	0.0140975	0.000664416	0.104803	0.00159336	0.0317853	0.0122242	0.0036327	0.00134306	0.0036327	0.00222903	0.0036327	0.00581352	0.00309317	0.00425773	0.0244369	0.00159336	0.000179361	0.0748471	0.00222903	0.00787385	0.00112979	0.00112979	0.0105785	0.00222903	0.0361409	0.0162251	0.00498021	0.00309317	0.000217574	0.0036327	0.00498021	0.00309317	0.000948472
3.44	0.0524861	0.0748471	0.0162251	0.00581352	0.00677255	0.0105785	0.0105785	0.0122242	0.0122242	0.000664416	0.00498021	0.00014756	0.0938695	0.000948472	0.0036327	0.0748471	0.0162251	0.000794642	0.116773	0.00188649	0.0361409	0.0105785	0.00309317	0.00159336	0.0036327	0.00222903	0.0036327	0.00581352	0.00309317	0.00425773	0.0244369	0.00188649	0.000217574	0.0748471	0.00222903	0.00787385	0.00112979	0.00134306	0.0140975	0.00262844	0.0361409	0.0140975	0.00498021	0.0036327	0.000263395	0.0036327	0.00581352	0.0036327	0.00134306
3.45	0.0524861	0.0839056	0.018636	0.00677255	0.00787385	0.0140975	0.0122242	0.0122242	0.0140975	0.000664416	0.00581352	0.00014756	0.104803	0.00134306	0.0036327	0.0839056	0.018636	0.000794642	0.129844	0.00188649	0.0361409	0.0122242	0.0036327	0.00222903	0.0036327	0.00262844	0.0036327	0.00677255	0.0036327	0.00498021	0.0278982	0.00222903	0.000217574	0.0748471	0.00262844	0.00913574	0.00134306	0.00134306	0.018636	0.00309317	0.0361409	0.0140975	0.00581352	0.0036327	0.000318223	0.0036327	0.00581352	0.00498021	0.00159336
3.46	0.0591972	0.0938695	0.0213618	0.00787385	0.00787385	0.0162251	0.0140975	0.0140975	0.0162251	0.000794642	0.00677255	0.00014756	0.116773	0.00112979	0.00425773	0.0938695	0.0213618	0.000794642	0.144082	0.00222903	0.0410103	0.0122242	0.00425773	0.00222903	0.00425773	0.00309317	0.00425773	0.00677255	0.0036327	0.00498021	0.0317853	0.00262844	0.000263395	0.0839056	0.00309317	0.0105785	0.00134306	0.00134306	0.018636	0.0036327	0.0410103	0.0140975	0.00677255	0.0036327	0.000383686	0.00425773	0.00677255	0.00498021	0.00159336
3.47	0.0591972	0.0938695	0.0213618	0.00787385	0.00913574	0.0162251	0.0140975	0.0162251	0.0162251	0.000794642	0.00677255	0.000121153	0.116773	0.00112979	0.00498021	0.0938695	0.0213618	0.000948472	0.144082	0.00222903	0.0464417	0.0162251	0.00581352	0.00222903	0.00425773	0.00498021	0.00425773	0.00787385	0.00498021	0.00581352	0.0317853	0.00262844	0.000263395	0.0839056	0.00309317	0.0105785	0.00159336	0.00112979	0.0213618	0.0036327	0.0410103	0.018636	0.00677255	0.00425773	0.000383686	0.00425773	0.00677255	0.00498021	0.00188649
3.48	0.0748471	0.116773	0.0278982	0.00913574	0.0105785	0.018636	0.018636	0.0162251	0.018636	0.000948472	0.00913574	0.00014756	0.129844	0.00134306	0.00498021	0.104803	0.0278982	0.00112979	0.144082	0.00309317	0.0464417	0.018636	0.00787385	0.00262844	0.00498021	0.00581352	0.00581352	0.00913574	0.00677255	0.00677255	0.0410103	0.0036327	0.000318223	0.0938695	0.0036327	0.0122242	0.00188649	0.00134306	0.0244369	0.00425773	0.0464417	0.018636	0.00787385	0.00581352	0.000554409	0.00498021	0.00787385	0.00677255	0.00188649
3.49	0.0839056	0.129844	0.0317853	0.0105785	0.0105785	0.018636	0.0213618	0.018636	0.018636	0.00112979	0.0105785	0.000179361	0.144082	0.00134306	0.00581352	0.104803	0.0278982	0.00134306	0.129844	0.00309317	0.0591972	0.018636	0.00913574	0.00309317	0.00581352	0.00581352	0.00677255	0.0105785	0.00677255	0.00677255	0.0464417	0.00425773	0.000383686	0.104803	0.00425773	0.0140975	0.00222903	0.00134306	0.0244369	0.00498021	0.0464417	0.018636	0.00913574	0.00581352	0.000664416	0.00581352	0.00787385	0.00677255	0.00222903
3.5	0.0839056	0.129844	0.0317853	0.0105785	0.0122242	0.018636	0.0213618	0.0213618	0.0244369	0.00112979	0.0105785	0.000217574	0.144082	0.00188649	0.00581352	0.116773	0.0317853	0.00159336	0.129844	0.0036327	0.0591972	0.0213618	0.00913574	0.00309317	0.00677255	0.00581352	0.00677255	0.0105785	0.00677255	0.00677255	0.0464417	0.00425773	0.000461681	0.104803	0.00425773	0.0140975	0.00262844	0.00159336	0.0278982	0.00498021	0.0464417	0.0213618	0.00913574	0.00677255	0.000664416	0.00581352	0.00913574	0.00787385	0.00262844
3.51	0.0938695	0.116773	0.0361409	0.0105785	0.0122242	0.0213618	0.0213618	0.0244369	0.0213618	0.00112979	0.0122242	0.000263395	0.144082	0.00188649	0.00677255	0.116773	0.0317853	0.00159336	0.104803	0.0036327	0.0666313	0.0213618	0.0105785	0.0036327	0.00581352	0.00677255	0.00677255	0.0105785	0.00787385	0.00677255	0.0464417	0.00498021	0.000461681	0.116773	0.00425773	0.0140975	0.00222903	0.00159336	0.0278982	0.00498021	0.0524861	0.0213618	0.0105785	0.00677255	0.000794642	0.00581352	0.00913574	0.00787385	0.00309317
3.52	0.104803	0.129844	0.0410103	0.0122242	0.0140975	0.0244369	0.0244369	0.0244369	0.0244369	0.00134306	0.0140975	0.000318223	0.159554	0.00222903	0.00677255	0.129844	0.0361409	0.00134306	0.104803	0.0036327	0.0748471	0.0244369	0.0122242	0.00425773	0.00677255	0.00913574	0.00787385	0.0105785	0.00913574	0.00787385	0.0524861	0.00581352	0.000554409	0.129844	0.00498021	0.0162251	0.00262844	0.00188649	0.0317853	0.00581352	0.0524861	0.0244369	0.0122242	0.00677255	0.000948472	0.00677255	0.0105785	0.00913574	0.00309317
3.53	0.104803	0.129844	0.0410103	0.0122242	0.0140975	0.0213618	0.0278982	0.0244369	0.0244369	0.00134306	0.0140975	0.000318223	0.159554	0.00222903	0.00913574	0.129844	0.0361409	0.00159336	0.0748471	0.00498021	0.0748471	0.0244369	0.0122242	0.0036327	0.00677255	0.00913574	0.00787385	0.0122242	0.0105785	0.00913574	0.0591972	0.00677255	0.000554409	0.129844	0.00581352	0.018636	0.00262844	0.00188649	0.0361409	0.00677255	0.0524861	0.0244369	0.0122242	0.00787385	0.00112979	0.00787385	0.0105785	0.00787385	0.00309317
3.54	0.0938695	0.116773	0.0464417	0.0140975	0.0162251	0.0213618	0.0317853	0.0244369	0.0278982	0.00159336	0.0162251	0.000318223	0.176322	0.00222903	0.0105785	0.129844	0.0410103	0.00159336	0.0666313	0.00498021	0.0748471	0.0278982	0.0140975	0.00425773	0.00913574	0.0105785	0.00913574	0.0122242	0.0122242	0.0105785	0.0666313	0.00787385	0.000664416	0.144082	0.00677255	0.0213618	0.00309317	0.00262844	0.0410103	0.00787385	0.0591972	0.0278982	0.0140975	0.00913574	0.00134306	0.00913574	0.0122242	0.00913574	0.0036327
3.55	0.104803	0.116773	0.0410103	0.0162251	0.018636	0.0213618	0.0278982	0.0244369	0.0244369	0.00188649	0.0162251	0.000318223	0.176322	0.00188649	0.00913574	0.144082	0.0410103	0.00159336	0.0748471	0.00498021	0.0839056	0.0278982	0.0140975	0.00425773	0.0105785	0.00913574	0.00913574	0.0162251	0.0105785	0.0105785	0.0591972	0.00787385	0.000664416	0.129844	0.00787385	0.018636	0.00262844	0.00262844	0.0361409	0.00787385	0.0591972	0.0244369	0.0140975	0.00787385	0.00159336	0.00913574	0.0140975	0.00913574	0.0036327
3.56	0.104803	0.116773	0.0524861	0.018636	0.0213618	0.0278982	0.0361409	0.0317853	0.0317853	0.00222903	0.0213618	0.000383686	0.194448	0.00222903	0.0105785	0.144082	0.0464417	0.00159336	0.0748471	0.00498021	0.0938695	0.0317853	0.018636	0.00498021	0.0105785	0.0105785	0.0122242	0.018636	0.0122242	0.0105785	0.0666313	0.0105785	0.000794642	0.144082	0.00913574	0.0244369	0.0036327	0.00262844	0.0464417	0.00913574	0.0748471	0.0317853	0.0162251	0.00913574	0.00188649	0.0105785	0.0162251	0.0122242	0.00425773
3.57	0.104803	0.116773	0.0524861	0.0213618	0.0244369	0.0317853	0.0410103	0.0317853	0.0317853	0.00262844	0.0213618	0.000383686	0.213988	0.00262844	0.0122242	0.144082	0.0524861	0.00188649	0.0748471	0.00787385	0.104803	0.0317853	0.018636	0.00581352	0.0122242	0.0105785	0.0122242	0.0244369	0.0122242	0.0122242	0.0748471	0.0122242	0.000948472	0.159554	0.0105785	0.0278982	0.00425773	0.00262844	0.0464417	0.0105785	0.0748471	0.0317853	0.0162251	0.0122242	0.00222903	0.0122242	0.0162251	0.0140975	0.00581352
3.58	0.0938695	0.116773	0.0666313	0.0244369	0.0244369	0.0361409	0.0464417	0.0317853	0.0410103	0.00262844	0.0278982	0.000383686	0.234995	0.00309317	0.0140975	0.159554	0.0591972	0.00188649	0.0748471	0.00787385	0.104803	0.0361409	0.0244369	0.00677255	0.0140975	0.0140975	0.0122242	0.0278982	0.0140975	0.0162251	0.0748471	0.0140975	0.00112979	0.176322	0.0140975	0.0361409	0.00498021	0.0036327	0.0591972	0.0122242	0.0839056	0.0410103	0.018636	0.0140975	0.00262844	0.0140975	0.0213618	0.018636	0.00581352
3.59	0.0938695	0.104803	0.0666313	0.0278982	0.0244369	0.0361409	0.0464417	0.0278982	0.0464417	0.0036327	0.0278982	0.000554409	0.213988	0.00309317	0.0122242	0.144082	0.0591972	0.00188649	0.0748471	0.00913574	0.104803	0.0361409	0.0213618	0.00677255	0.0162251	0.0140975	0.0140975	0.0278982	0.0122242	0.0140975	0.0839056	0.0140975	0.00112979	0.176322	0.0122242	0.0317853	0.00425773	0.0036327	0.0591972	0.0140975	0.0748471	0.0410103	0.0213618	0.0122242	0.00309317	0.0162251	0.0213618	0.018636	0.00677255
3.6	0.0839056	0.0938695	0.0666313	0.0278982	0.0278982	0.0410103	0.0524861	0.0278982	0.0524861	0.00425773	0.0278982	0.000554409	0.213988	0.0036327	0.0122242	0.144082	0.0591972	0.00222903	0.0666313	0.0105785	0.104803	0.0464417	0.0244369	0.00787385	0.018636	0.018636	0.0140975	0.0361409	0.0140975	0.018636	0.0938695	0.0162251	0.00134306	0.176322	0.0140975	0.0361409	0.00498021	0.00498021	0.0666313	0.0140975	0.0748471	0.0524861	0.0213618	0.0140975	0.0036327	0.0162251	0.0213618	0.0244369	0.00677255
3.61	0.0748471	0.0839056	0.0748471	0.0317853	0.0317853	0.0410103	0.0524861	0.0317853	0.0591972	0.00425773	0.0278982	0.000664416	0.234995	0.00309317	0.0140975	0.144082	0.0666313	0.00222903	0.0591972	0.0105785	0.104803	0.0464417	0.0278982	0.00787385	0.0213618	0.0213618	0.0162251	0.0361409	0.0162251	0.018636	0.104803	0.0162251	0.00134306	0.176322	0.0162251	0.0361409	0.00498021	0.00425773	0.0748471	0.0162251	0.0839056	0.0524861	0.0244369	0.0140975	0.0036327	0.018636	0.0244369	0.0244369	0.00787385
3.62	0.0748471	0.0839056	0.0748471	0.0361409	0.0317853	0.0524861	0.0748471	0.0317853	0.0591972	0.00581352	0.0278982	0.000794642	0.234995	0.00425773	0.0140975	0.144082	0.0748471	0.00222903	0.0591972	0.0140975	0.104803	0.0524861	0.0278982	0.00913574	0.0244369	0.0213618	0.0162251	0.0410103	0.0162251	0.0213618	0.116773	0.0213618	0.00159336	0.176322	0.018636	0.0464417	0.00581352	0.00581352	0.0839056	0.018636	0.0839056	0.0524861	0.0278982	0.018636	0.00498021	0.0244369	0.0278982	0.0317853	0.00913574
3.63	0.0666313	0.0666313	0.0748471	0.0410103	0.0361409	0.0524861	0.0748471	0.0317853	0.0666313	0.00677255	0.0278982	0.000948472	0.234995	0.00425773	0.0140975	0.159554	0.0748471	0.00222903	0.0464417	0.0140975	0.0839056	0.0591972	0.0317853	0.0105785	0.0278982	0.0213618	0.0213618	0.0464417	0.0162251	0.0244369	0.129844	0.0213618	0.00159336	0.176322	0.0213618	0.0524861	0.00581352	0.00677255	0.0938695	0.018636	0.0839056	0.0591972	0.0317853	0.0213618	0.00581352	0.0244369	0.0317853	0.0361409	0.0105785
3.64	0.0591972	0.0591972	0.0839056	0.0464417	0.0410103	0.0666313	0.0938695	0.0361409	0.0748471	0.00787385	0.0361409	0.00112979	0.234995	0.00498021	0.0162251	0.159554	0.0938695	0.00262844	0.0410103	0.0162251	0.0839056	0.0666313	0.0361409	0.0105785	0.0317853	0.0244369	0.0244369	0.0464417	0.018636	0.0244369	0.129844	0.0278982	0.00188649	0.176322	0.0244369	0.0524861	0.00677255	0.00787385	0.0938695	0.0244369	0.104803	0.0666313	0.0361409	0.0244369	0.00677255	0.0317853	0.0361409	0.0464417	0.0122242
3.65	0.0591972	0.0524861	0.0938695	0.0464417	0.0464417	0.0748471	0.0938695	0.0464417	0.0748471	0.00787385	0.0410103	0.00112979	0.234995	0.00498021	0.0213618	0.159554	0.104803	0.00309317	0.0410103	0.018636	0.0748471	0.0748471	0.0361409	0.0122242	0.0361409	0.0244369	0.0244369	0.0464417	0.018636	0.0278982	0.144082	0.0317853	0.00222903	0.176322	0.0278982	0.0591972	0.00787385	0.00787385	0.0839056	0.0244369	0.104803	0.0666313	0.0410103	0.0278982	0.00787385	0.0361409	0.0410103	0.0464417	0.0162251
3.66	0.0524861	0.0464417	0.0938695	0.0591972	0.0524861	0.0839056	0.104803	0.0464417	0.0938695	0.00913574	0.0410103	0.00134306	0.234995	0.00581352	0.0213618	0.159554	0.104803	0.00309317	0.0361409	0.0244369	0.0666313	0.0938695	0.0464417	0.0140975	0.0410103	0.0317853	0.0244369	0.0591972	0.0213618	0.0361409	0.159554	0.0361409	0.00262844	0.176322	0.0361409	0.0666313	0.00913574	0.00913574	0.0748471	0.0317853	0.0938695	0.0748471	0.0464417	0.0317853	0.00913574	0.0410103	0.0524861	0.0524861	0.018636
3.67	0.0524861	0.0464417	0.0938695	0.0591972	0.0591972	0.0748471	0.116773	0.0524861	0.104803	0.0105785	0.0464417	0.00159336	0.234995	0.00581352	0.0244369	0.159554	0.116773	0.0036327	0.0361409	0.0278982	0.0748471	0.0938695	0.0524861	0.0122242	0.0464417	0.0317853	0.0278982	0.0666313	0.0244369	0.0361409	0.159554	0.0410103	0.00309317	0.176322	0.0361409	0.0748471	0.0105785	0.00913574	0.0748471	0.0317853	0.0938695	0.0839056	0.0524861	0.0317853	0.00913574	0.0464417	0.0524861	0.0524861	0.0213618
3.68	0.0464417	0.0464417	0.0938695	0.0666313	0.0666313	0.0938695	0.116773	0.0524861	0.116773	0.0140975	0.0464417	0.00188649	0.234995	0.00787385	0.0278982	0.176322	0.116773	0.0036327	0.0361409	0.0278982	0.0748471	0.116773	0.0591972	0.0140975	0.0524861	0.0410103	0.0317853	0.0748471	0.0317853	0.0464417	0.159554	0.0524861	0.00425773	0.176322	0.0464417	0.0839056	0.0122242	0.0122242	0.0748471	0.0361409	0.0839056	0.0938695	0.0591972	0.0361409	0.0122242	0.0591972	0.0591972	0.0591972	0.018636
3.69	0.0410103	0.0410103	0.0938695	0.0591972	0.0666313	0.0839056	0.116773	0.0524861	0.116773	0.0140975	0.0464417	0.00222903	0.234995	0.00787385	0.0278982	0.194448	0.129844	0.00425773	0.0317853	0.0278982	0.0839056	0.116773	0.0666313	0.0122242	0.0524861	0.0464417	0.0361409	0.0839056	0.0361409	0.0464417	0.159554	0.0524861	0.00425773	0.176322	0.0464417	0.0839056	0.0122242	0.0140975	0.0748471	0.0410103	0.0748471	0.0839056	0.0666313	0.0361409	0.0140975	0.0591972	0.0591972	0.0524861	0.0162251
3.7	0.0464417	0.0464417	0.0839056	0.0748471	0.0666313	0.116773	0.104803	0.0591972	0.116773	0.0140975	0.0524861	0.00222903	0.213988	0.00913574	0.0244369	0.176322	0.144082	0.00498021	0.0361409	0.0317853	0.0839056	0.129844	0.0748471	0.0162251	0.0591972	0.0464417	0.0317853	0.0938695	0.0361409	0.0524861	0.159554	0.0591972	0.00498021	0.176322	0.0591972	0.0938695	0.0162251	0.0140975	0.0748471	0.0464417	0.0839056	0.0839056	0.0748471	0.0464417	0.0162251	0.0666313	0.0666313	0.0524861	0.0213618
3.71	0.0464417	0.0410103	0.0839056	0.0839056	0.0748471	0.116773	0.104803	0.0591972	0.129844	0.018636	0.0591972	0.00262844	0.213988	0.0105785	0.0278982	0.176322	0.144082	0.00581352	0.0361409	0.0317853	0.0748471	0.144082	0.0839056	0.0162251	0.0666313	0.0524861	0.0361409	0.0938695	0.0361409	0.0666313	0.159554	0.0591972	0.00498021	0.176322	0.0591972	0.104803	0.0213618	0.0162251	0.0666313	0.0666313	0.0839056	0.0839056	0.0839056	0.0524861	0.0162251	0.0666313	0.0666313	0.0524861	0.0213618
3.72	0.0410103	0.0361409	0.0839056	0.0938695	0.0839056	0.129844	0.104803	0.0591972	0.144082	0.0244369	0.0591972	0.0036327	0.213988	0.0122242	0.0278982	0.176322	0.144082	0.00498021	0.0317853	0.0464417	0.0666313	0.144082	0.0839056	0.0213618	0.0666313	0.0524861	0.0410103	0.0938695	0.0410103	0.0748471	0.159554	0.0591972	0.00581352	0.176322	0.0748471	0.104803	0.0213618	0.0213618	0.0666313	0.0748471	0.0839056	0.0748471	0.104803	0.0591972	0.018636	0.0839056	0.0666313	0.0524861	0.0213618
3.73	0.0410103	0.0317853	0.0839056	0.104803	0.0938695	0.129844	0.104803	0.0666313	0.144082	0.0244369	0.0591972	0.00425773	0.213988	0.0140975	0.0317853	0.176322	0.144082	0.00498021	0.0278982	0.0524861	0.0666313	0.159554	0.104803	0.0213618	0.0748471	0.0666313	0.0410103	0.104803	0.0464417	0.0839056	0.159554	0.0666313	0.00677255	0.176322	0.0748471	0.104803	0.0244369	0.0244369	0.0591972	0.0748471	0.0748471	0.0748471	0.116773	0.0591972	0.0244369	0.0938695	0.0666313	0.0524861	0.0278982
3.74	0.0361409	0.0317853	0.0839056	0.104803	0.0938695	0.129844	0.104803	0.0748471	0.144082	0.0278982	0.0666313	0.00581352	0.213988	0.0162251	0.0361409	0.176322	0.144082	0.00498021	0.0278982	0.0591972	0.0666313	0.176322	0.116773	0.0278982	0.0839056	0.0748471	0.0464417	0.104803	0.0524861	0.0748471	0.159554	0.0748471	0.00913574	0.176322	0.0666313	0.104803	0.0244369	0.0317853	0.0524861	0.0938695	0.0748471	0.0666313	0.144082	0.0666313	0.0244369	0.116773	0.0666313	0.0524861	0.0278982
3.75	0.0317853	0.0317853	0.0839056	0.104803	0.0938695	0.129844	0.104803	0.0748471	0.144082	0.0317853	0.0748471	0.00581352	0.213988	0.0140975	0.0361409	0.176322	0.144082	0.00581352	0.0244369	0.0591972	0.0666313	0.194448	0.116773	0.0278982	0.0938695	0.0938695	0.0524861	0.104803	0.0666313	0.0666313	0.144082	0.0748471	0.0105785	0.176322	0.0591972	0.104803	0.0278982	0.0278982	0.0464417	0.0938695	0.0748471	0.0591972	0.144082	0.0666313	0.0317853	0.116773	0.0666313	0.0524861	0.0410103
3.76	0.0278982	0.0317853	0.0839056	0.0938695	0.0938695	0.129844	0.104803	0.0748471	0.144082	0.0361409	0.0748471	0.00677255	0.194448	0.0122242	0.0361409	0.176322	0.129844	0.00581352	0.0244369	0.0666313	0.0666313	0.213988	0.129844	0.0361409	0.116773	0.104803	0.0524861	0.104803	0.0748471	0.0666313	0.144082	0.0748471	0.0122242	0.176322	0.0591972	0.104803	0.0278982	0.0244369	0.0464417	0.104803	0.0591972	0.0591972	0.144082	0.0839056	0.0317853	0.116773	0.0666313	0.0524861	0.0464417
3.77	0.0278982	0.0317853	0.0839056	0.0839056	0.0938695	0.129844	0.104803	0.0748471	0.144082	0.0410103	0.0938695	0.00581352	0.176322	0.0122242	0.0410103	0.176322	0.129844	0.00581352	0.0213618	0.0666313	0.0591972	0.213988	0.129844	0.0410103	0.116773	0.104803	0.0666313	0.104803	0.0748471	0.0591972	0.129844	0.0748471	0.0162251	0.176322	0.0524861	0.0938695	0.0410103	0.0213618	0.0410103	0.129844	0.0524861	0.0524861	0.144082	0.104803	0.0317853	0.116773	0.0666313	0.0524861	0.0464417
3.78	0.0244369	0.0278982	0.0839056	0.0839056	0.0938695	0.129844	0.104803	0.0748471	0.144082	0.0464417	0.0938695	0.00677255	0.176322	0.0122242	0.0464417	0.176322	0.116773	0.00581352	0.018636	0.0839056	0.0524861	0.213988	0.144082	0.0464417	0.104803	0.116773	0.0666313	0.104803	0.0839056	0.0591972	0.116773	0.0839056	0.018636	0.176322	0.0464417	0.0839056	0.0464417	0.0213618	0.0361409	0.129844	0.0464417	0.0464417	0.144082	0.129844	0.0410103	0.116773	0.0666313	0.0524861	0.0591972
3.79	0.0213618	0.0278982	0.0839056	0.0839056	0.0938695	0.129844	0.104803	0.0748471	0.144082	0.0524861	0.0938695	0.00787385	0.159554	0.0122242	0.0464417	0.176322	0.116773	0.00581352	0.0162251	0.0839056	0.0524861	0.213988	0.144082	0.0524861	0.104803	0.116773	0.0666313	0.0938695	0.0839056	0.0524861	0.104803	0.0839056	0.0213618	0.176322	0.0410103	0.0748471	0.0464417	0.0213618	0.0361409	0.129844	0.0464417	0.0410103	0.144082	0.129844	0.0410103	0.116773	0.0666313	0.0524861	0.0591972
3.8	0.0213618	0.0244369	0.0839056	0.0839056	0.0938695	0.129844	0.104803	0.0748471	0.144082	0.0591972	0.0938695	0.00913574	0.144082	0.0122242	0.0464417	0.176322	0.104803	0.00581352	0.0162251	0.0938695	0.0524861	0.213988	0.144082	0.0591972	0.0938695	0.129844	0.0748471	0.0938695	0.0938695	0.0464417	0.0938695	0.0839056	0.0244369	0.176322	0.0361409	0.0666313	0.0524861	0.0213618	0.0361409	0.129844	0.0410103	0.0410103	0.144082	0.144082	0.0464417	0.116773	0.0666313	0.0524861	0.0666313
3.81	0.0213618	0.0213618	0.0839056	0.0748471	0.0938695	0.129844	0.104803	0.0748471	0.144082	0.0524861	0.0938695	0.0105785	0.144082	0.0122242	0.0524861	0.176322	0.0938695	0.00581352	0.0140975	0.0938695	0.0464417	0.213988	0.144082	0.0666313	0.0839056	0.129844	0.0839056	0.0938695	0.0938695	0.0464417	0.0938695	0.0839056	0.0278982	0.159554	0.0361409	0.0666313	0.0591972	0.0213618	0.0317853	0.129844	0.0410103	0.0410103	0.129844	0.159554	0.0524861	0.104803	0.0666313	0.0524861	0.0666313
3.82	0.018636	0.0213618	0.0839056	0.0524861	0.0938695	0.129844	0.104803	0.0748471	0.144082	0.0524861	0.0938695	0.0122242	0.129844	0.0122242	0.0591972	0.176322	0.0839056	0.00581352	0.0140975	0.116773	0.0464417	0.213988	0.144082	0.0748471	0.0748471	0.129844	0.0938695	0.0839056	0.129844	0.0464417	0.0839056	0.0839056	0.0278982	0.144082	0.0317853	0.0591972	0.0591972	0.0213618	0.0278982	0.129844	0.0410103	0.0361409	0.116773	0.144082	0.0666313	0.0839056	0.0666313	0.0524861	0.0666313
3.83	0.018636	0.018636	0.0748471	0.0464417	0.0938695	0.129844	0.104803	0.0748471	0.144082	0.0464417	0.0938695	0.0140975	0.116773	0.0122242	0.0524861	0.176322	0.0839056	0.00677255	0.0122242	0.129844	0.0410103	0.213988	0.144082	0.0938695	0.0748471	0.129844	0.0938695	0.0839056	0.144082	0.0410103	0.0748471	0.0839056	0.0361409	0.144082	0.0278982	0.0524861	0.0748471	0.0213618	0.0244369	0.129844	0.0361409	0.0317853	0.104803	0.129844	0.0839056	0.0839056	0.0666313	0.0524861	0.0666313
3.84	0.0162251	0.018636	0.0666313	0.0464417	0.0938695	0.129844	0.104803	0.0748471	0.144082	0.0464417	0.0938695	0.0162251	0.116773	0.0122242	0.0524861	0.176322	0.0748471	0.00677255	0.0122242	0.144082	0.0410103	0.213988	0.144082	0.0938695	0.0748471	0.129844	0.104803	0.0839056	0.144082	0.0410103	0.0748471	0.0839056	0.0361409	0.144082	0.0278982	0.0524861	0.0748471	0.0213618	0.0244369	0.129844	0.0361409	0.0317853	0.0938695	0.129844	0.0839056	0.0748471	0.0666313	0.0524861	0.0666313
3.85	0.0162251	0.018636	0.0666313	0.0410103	0.0938695	0.129844	0.0938695	0.0666313	0.129844	0.0524861	0.0938695	0.018636	0.129844	0.0122242	0.0591972	0.159554	0.0666313	0.00787385	0.0122242	0.129844	0.0361409	0.194448	0.144082	0.0938695	0.0666313	0.116773	0.129844	0.0839056	0.144082	0.0464417	0.0748471	0.0839056	0.0464417	0.144082	0.0317853	0.0591972	0.0748471	0.0213618	0.0244369	0.116773	0.0410103	0.0317853	0.104803	0.144082	0.0748471	0.0748471	0.0666313	0.0524861	0.0666313
3.86	0.0162251	0.018636	0.0666313	0.0464417	0.0839056	0.116773	0.0839056	0.0591972	0.116773	0.0524861	0.0839056	0.018636	0.129844	0.0122242	0.0666313	0.144082	0.0666313	0.00787385	0.0105785	0.129844	0.0361409	0.176322	0.129844	0.0839056	0.0748471	0.104803	0.129844	0.0839056	0.144082	0.0464417	0.0748471	0.0839056	0.0464417	0.144082	0.0361409	0.0591972	0.0748471	0.0213618	0.0244369	0.104803	0.0410103	0.0317853	0.116773	0.144082	0.0839056	0.0748471	0.0666313	0.0464417	0.0666313
3.87	0.018636	0.0213618	0.0666313	0.0524861	0.0748471	0.104803	0.0748471	0.0591972	0.104803	0.0524861	0.0748471	0.018636	0.144082	0.0122242	0.0591972	0.129844	0.0666313	0.00913574	0.0105785	0.116773	0.0361409	0.159554	0.116773	0.0839056	0.0748471	0.0938695	0.116773	0.0839056	0.144082	0.0464417	0.0839056	0.0748471	0.0410103	0.129844	0.0361409	0.0666313	0.0748471	0.0213618	0.0278982	0.0938695	0.0410103	0.0317853	0.104803	0.144082	0.104803	0.0839056	0.0591972	0.0464417	0.0666313
3.88	0.0162251	0.0162251	0.0666313	0.0464417	0.0748471	0.104803	0.0748471	0.0591972	0.104803	0.0464417	0.0748471	0.018636	0.129844	0.0122242	0.0591972	0.129844	0.0524861	0.00913574	0.00913574	0.116773	0.0317853	0.159554	0.116773	0.0839056	0.0748471	0.0938695	0.116773	0.0666313	0.144082	0.0410103	0.0839056	0.0748471	0.0464417	0.129844	0.0278982	0.0524861	0.0666313	0.0213618	0.0244369	0.0938695	0.0361409	0.0278982	0.0938695	0.144082	0.104803	0.0748471	0.0591972	0.0464417	0.0666313
3.89	0.0140975	0.0140975	0.0524861	0.0410103	0.0748471	0.104803	0.0748471	0.0591972	0.104803	0.0317853	0.0748471	0.018636	0.116773	0.0122242	0.0464417	0.129844	0.0464417	0.0105785	0.00787385	0.116773	0.0278982	0.159554	0.104803	0.0839056	0.0666313	0.0938695	0.129844	0.0666313	0.129844	0.0317853	0.0666313	0.0748471	0.0524861	0.116773	0.0213618	0.0410103	0.0591972	0.0213618	0.018636	0.0938695	0.0278982	0.0213618	0.0839056	0.129844	0.116773	0.0591972	0.0591972	0.0464417	0.0666313
3.9	0.0122242	0.0140975	0.0524861	0.0410103	0.0666313	0.104803	0.0748471	0.0591972	0.104803	0.0278982	0.0748471	0.018636	0.104803	0.0122242	0.0410103	0.129844	0.0464417	0.0105785	0.00787385	0.116773	0.0278982	0.159554	0.0938695	0.0839056	0.0591972	0.0938695	0.116773	0.0666313	0.129844	0.0278982	0.0591972	0.0839056	0.0524861	0.104803	0.018636	0.0361409	0.0524861	0.0213618	0.0162251	0.0938695	0.0278982	0.0213618	0.0839056	0.116773	0.116773	0.0524861	0.0524861	0.0464417	0.0666313
3.91	0.0105785	0.0105785	0.0410103	0.0317853	0.0591972	0.0839056	0.0748471	0.0591972	0.104803	0.0213618	0.0748471	0.018636	0.104803	0.0122242	0.0317853	0.129844	0.0410103	0.0105785	0.00677255	0.116773	0.0244369	0.159554	0.0748471	0.0839056	0.0591972	0.0938695	0.116773	0.0591972	0.104803	0.0213618	0.0464417	0.0748471	0.0591972	0.0938695	0.0162251	0.0361409	0.0524861	0.0213618	0.0140975	0.0938695	0.0278982	0.0162251	0.0748471	0.104803	0.129844	0.0464417	0.0410103	0.0464417	0.0666313
3.92	0.00913574	0.0105785	0.0410103	0.0278982	0.0524861	0.0748471	0.0748471	0.0591972	0.104803	0.018636	0.0748471	0.018636	0.104803	0.0122242	0.0278982	0.129844	0.0361409	0.0105785	0.00581352	0.116773	0.0244369	0.159554	0.0666313	0.0839056	0.0524861	0.0938695	0.104803	0.0524861	0.0938695	0.018636	0.0410103	0.0666313	0.0591972	0.0839056	0.0140975	0.0317853	0.0464417	0.0213618	0.0122242	0.0938695	0.0278982	0.0140975	0.0666313	0.0938695	0.129844	0.0410103	0.0361409	0.0464417	0.0666313
3.93	0.00787385	0.00913574	0.0410103	0.0278982	0.0524861	0.0666313	0.0748471	0.0591972	0.104803	0.0162251	0.0748471	0.018636	0.104803	0.0122242	0.0244369	0.129844	0.0317853	0.0105785	0.00498021	0.116773	0.0244369	0.159554	0.0666313	0.0839056	0.0464417	0.0938695	0.104803	0.0464417	0.0839056	0.0162251	0.0361409	0.0591972	0.0666313	0.0748471	0.0140975	0.0278982	0.0410103	0.0213618	0.0105785	0.0938695	0.0278982	0.0140975	0.0666313	0.0938695	0.129844	0.0361409	0.0317853	0.0464417	0.0591972
3.94	0.00787385	0.00787385	0.0410103	0.0278982	0.0524861	0.0748471	0.0748471	0.0591972	0.104803	0.0162251	0.0666313	0.0162251	0.104803	0.0105785	0.0244369	0.129844	0.0317853	0.0105785	0.00498021	0.116773	0.0278982	0.159554	0.0666313	0.0748471	0.0464417	0.0938695	0.104803	0.0464417	0.0839056	0.0162251	0.0361409	0.0591972	0.0748471	0.0748471	0.0140975	0.0278982	0.0410103	0.0213618	0.0105785	0.0938695	0.0278982	0.0140975	0.0666313	0.0938695	0.129844	0.0361409	0.0361409	0.0464417	0.0591972
3.95	0.00787385	0.00787385	0.0317853	0.0278982	0.0524861	0.0748471	0.0748471	0.0591972	0.104803	0.0162251	0.0666313	0.0162251	0.104803	0.0105785	0.0244369	0.129844	0.0278982	0.0105785	0.00498021	0.116773	0.0278982	0.159554	0.0666313	0.0748471	0.0464417	0.0938695	0.0839056	0.0464417	0.0839056	0.0162251	0.0361409	0.0591972	0.0748471	0.0748471	0.0122242	0.0278982	0.0361409	0.0213618	0.00913574	0.0938695	0.0244369	0.0122242	0.0524861	0.0839056	0.129844	0.0361409	0.0361409	0.0464417	0.0591972
3.96	0.00787385	0.00787385	0.0317853	0.0278982	0.0524861	0.0666313	0.0666313	0.0524861	0.0938695	0.0162251	0.0666313	0.0162251	0.0938695	0.0105785	0.0244369	0.129844	0.0278982	0.0105785	0.00425773	0.116773	0.0244369	0.144082	0.0666313	0.0748471	0.0410103	0.0938695	0.0748471	0.0410103	0.0748471	0.0140975	0.0361409	0.0591972	0.0839056	0.0666313	0.0105785	0.0244369	0.0317853	0.0213618	0.00787385	0.0938695	0.0213618	0.0122242	0.0524861	0.0748471	0.129844	0.0361409	0.0317853	0.0464417	0.0591972
3.97	0.00677255	0.00787385	0.0244369	0.0278982	0.0410103	0.0591972	0.0524861	0.0464417	0.0748471	0.0122242	0.0666313	0.0162251	0.0839056	0.0105785	0.018636	0.129844	0.0244369	0.0105785	0.00425773	0.116773	0.0213618	0.129844	0.0524861	0.0748471	0.0361409	0.0938695	0.0666313	0.0361409	0.0591972	0.0105785	0.0317853	0.0524861	0.0839056	0.0591972	0.00913574	0.0244369	0.0317853	0.0213618	0.00677255	0.0938695	0.0162251	0.00913574	0.0464417	0.0666313	0.104803	0.0317853	0.0278982	0.0410103	0.0524861
3.98	0.00581352	0.00677255	0.0244369	0.0244369	0.0410103	0.0591972	0.0464417	0.0410103	0.0666313	0.0105785	0.0666313	0.0162251	0.0748471	0.0105785	0.0162251	0.129844	0.0213618	0.0105785	0.0036327	0.116773	0.018636	0.116773	0.0524861	0.0748471	0.0317853	0.0938695	0.0666313	0.0317853	0.0524861	0.00913574	0.0278982	0.0464417	0.0748471	0.0524861	0.00913574	0.0213618	0.0278982	0.0213618	0.00581352	0.0938695	0.0162251	0.00787385	0.0410103	0.0591972	0.104803	0.0278982	0.0278982	0.0361409	0.0464417
3.99	0.00498021	0.00677255	0.0244369	0.0213618	0.0317853	0.0591972	0.0464417	0.0410103	0.0666313	0.0105785	0.0666313	0.0162251	0.0748471	0.0105785	0.0162251	0.129844	0.0213618	0.0105785	0.0036327	0.116773	0.018636	0.116773	0.0464417	0.0748471	0.0317853	0.0938695	0.0666313	0.0317853	0.0524861	0.00913574	0.0244369	0.0464417	0.0748471	0.0524861	0.00913574	0.0213618	0.0278982	0.0213618	0.00581352	0.0938695	0.0162251	0.00787385	0.0410103	0.0591972	0.104803	0.0278982	0.0278982	0.0317853	0.0464417
4	0.00498021	0.00677255	0.0213618	0.0244369	0.0317853	0.0591972	0.0464417	0.0410103	0.0666313	0.0105785	0.0591972	0.0140975	0.0748471	0.00913574	0.0162251	0.129844	0.0213618	0.0105785	0.00309317	0.116773	0.0213618	0.116773	0.0464417	0.0666313	0.0317853	0.0938695	0.0591972	0.0317853	0.0524861	0.00913574	0.0244369	0.0464417	0.0748471	0.0524861	0.00787385	0.018636	0.0278982	0.0213618	0.00581352	0.0938695	0.0140975	0.00787385	0.0410103	0.0591972	0.0938695	0.0278982	0.0278982	0.0317853	0.0524861
4.01	0.00425773	0.00581352	0.018636	0.0244369	0.0278982	0.0524861	0.0410103	0.0410103	0.0591972	0.00913574	0.0591972	0.0140975	0.0666313	0.00913574	0.0140975	0.129844	0.018636	0.0105785	0.00262844	0.116773	0.018636	0.104803	0.0464417	0.0666313	0.0278982	0.0938695	0.0524861	0.0278982	0.0524861	0.00787385	0.0213618	0.0410103	0.0748471	0.0464417	0.00677255	0.018636	0.0244369	0.0213618	0.00498021	0.0938695	0.0122242	0.00677255	0.0361409	0.0524861	0.0839056	0.0244369	0.0244369	0.0278982	0.0524861
4.02	0.0036327	0.00581352	0.018636	0.0213618	0.0244369	0.0524861	0.0361409	0.0361409	0.0524861	0.00787385	0.0591972	0.0140975	0.0591972	0.00913574	0.0122242	0.129844	0.0162251	0.0105785	0.00222903	0.116773	0.0162251	0.0938695	0.0410103	0.0666313	0.0244369	0.0938695	0.0524861	0.0244369	0.0464417	0.00677255	0.018636	0.0361409	0.0666313	0.0410103	0.00677255	0.0162251	0.0213618	0.0213618	0.00425773	0.0839056	0.0122242	0.00677255	0.0317853	0.0464417	0.0839056	0.0213618	0.0213618	0.0278982	0.0524861
4.03	0.0036327	0.00498021	0.018636	0.0213618	0.0213618	0.0464417	0.0361409	0.0361409	0.0524861	0.00787385	0.0591972	0.0140975	0.0524861	0.00913574	0.0122242	0.129844	0.0162251	0.0105785	0.00222903	0.116773	0.0162251	0.0938695	0.0361409	0.0666313	0.0244369	0.0938695	0.0524861	0.0244369	0.0464417	0.00677255	0.0162251	0.0317853	0.0591972	0.0410103	0.00581352	0.0140975	0.0213618	0.0213618	0.00425773	0.0839056	0.0122242	0.00581352	0.0317853	0.0410103	0.0839056	0.018636	0.0213618	0.0244369	0.0464417
4.04	0.00309317	0.00498021	0.0162251	0.018636	0.0213618	0.0410103	0.0361409	0.0317853	0.0524861	0.00787385	0.0591972	0.0122242	0.0524861	0.00787385	0.0122242	0.129844	0.0162251	0.0105785	0.00188649	0.116773	0.0162251	0.0938695	0.0361409	0.0666313	0.0244369	0.0938695	0.0464417	0.0213618	0.0464417	0.00581352	0.0140975	0.0278982	0.0591972	0.0361409	0.00498021	0.0122242	0.018636	0.018636	0.00425773	0.0839056	0.0105785	0.00498021	0.0278982	0.0361409	0.0748471	0.0162251	0.0213618	0.0213618	0.0464417
4.05	0.0036327	0.00581352	0.0162251	0.0162251	0.018636	0.0410103	0.0361409	0.0317853	0.0464417	0.00787385	0.0591972	0.0122242	0.0524861	0.00787385	0.0122242	0.129844	0.0162251	0.0105785	0.00222903	0.104803	0.0140975	0.0839056	0.0410103	0.0666313	0.0244369	0.0839056	0.0464417	0.0213618	0.0464417	0.00677255	0.0140975	0.0317853	0.0591972	0.0361409	0.00498021	0.0122242	0.0162251	0.018636	0.00425773	0.0839056	0.0122242	0.00498021	0.0317853	0.0317853	0.0839056	0.0162251	0.018636	0.018636	0.0361409
4.06	0.00425773	0.00581352	0.0162251	0.018636	0.0213618	0.0361409	0.0361409	0.0361409	0.0464417	0.00787385	0.0524861	0.0105785	0.0591972	0.00677255	0.0140975	0.116773	0.0140975	0.0105785	0.00222903	0.104803	0.0162251	0.0839056	0.0410103	0.0591972	0.0278982	0.0748471	0.0464417	0.0213618	0.0464417	0.00677255	0.0162251	0.0317853	0.0666313	0.0410103	0.00498021	0.0140975	0.0162251	0.0162251	0.00425773	0.0748471	0.0122242	0.00581352	0.0317853	0.0361409	0.0748471	0.0162251	0.018636	0.0213618	0.0410103
4.07	0.0036327	0.00498021	0.0162251	0.018636	0.0213618	0.0361409	0.0361409	0.0317853	0.0464417	0.00787385	0.0524861	0.0105785	0.0524861	0.00677255	0.0140975	0.116773	0.0140975	0.0105785	0.00222903	0.104803	0.0162251	0.0839056	0.0410103	0.0591972	0.0278982	0.0748471	0.0464417	0.018636	0.0464417	0.00677255	0.0140975	0.0317853	0.0591972	0.0361409	0.00425773	0.0122242	0.0140975	0.0162251	0.00425773	0.0748471	0.0105785	0.00581352	0.0317853	0.0361409	0.0748471	0.0140975	0.018636	0.018636	0.0410103
4.08	0.00309317	0.00425773	0.0122242	0.0162251	0.018636	0.0317853	0.0278982	0.0278982	0.0361409	0.00581352	0.0524861	0.0105785	0.0464417	0.00677255	0.0105785	0.116773	0.0122242	0.0105785	0.00188649	0.104803	0.0122242	0.0666313	0.0361409	0.0591972	0.0244369	0.0748471	0.0361409	0.018636	0.0361409	0.00498021	0.0140975	0.0317853	0.0524861	0.0361409	0.00425773	0.0122242	0.0140975	0.0162251	0.00309317	0.0748471	0.00787385	0.00498021	0.0278982	0.0317853	0.0591972	0.0140975	0.0140975	0.018636	0.0361409
4.09	0.00309317	0.0036327	0.0122242	0.0162251	0.018636	0.0361409	0.0244369	0.0278982	0.0317853	0.00498021	0.0464417	0.0105785	0.0410103	0.00677255	0.00913574	0.116773	0.0122242	0.00913574	0.00188649	0.104803	0.0122242	0.0591972	0.0317853	0.0524861	0.0213618	0.0748471	0.0361409	0.0162251	0.0317853	0.00425773	0.0140975	0.0278982	0.0464417	0.0317853	0.0036327	0.0105785	0.0122242	0.0162251	0.00262844	0.0666313	0.00787385	0.00425773	0.0244369	0.0278982	0.0591972	0.0140975	0.0122242	0.018636	0.0361409
4.1	0.00309317	0.0036327	0.0122242	0.0162251	0.0162251	0.0361409	0.0244369	0.0244369	0.0317853	0.00498021	0.0464417	0.0105785	0.0410103	0.00677255	0.00913574	0.116773	0.0122242	0.00913574	0.00188649	0.0938695	0.0122242	0.0591972	0.0317853	0.0524861	0.0213618	0.0748471	0.0361409	0.0162251	0.0317853	0.00425773	0.0122242	0.0278982	0.0464417	0.0317853	0.0036327	0.0105785	0.0122242	0.0162251	0.00262844	0.0666313	0.00787385	0.00425773	0.0244369	0.0278982	0.0591972	0.0122242	0.0122242	0.0162251	0.0317853
4.11	0.00262844	0.0036327	0.0122242	0.0162251	0.0162251	0.0317853	0.0244369	0.0213618	0.0317853	0.00498021	0.0464417	0.0105785	0.0410103	0.00677255	0.00913574	0.116773	0.0122242	0.00787385	0.00159336	0.0839056	0.0122242	0.0591972	0.0317853	0.0524861	0.0213618	0.0748471	0.0361409	0.0140975	0.0317853	0.00425773	0.0122242	0.0244369	0.0410103	0.0278982	0.00309317	0.00913574	0.0105785	0.0162251	0.00262844	0.0666313	0.00787385	0.0036327	0.0213618	0.0244369	0.0591972	0.0122242	0.0122242	0.0162251	0.0317853
4.12	0.00262844	0.0036327	0.0122242	0.0140975	0.0140975	0.0317853	0.0213618	0.0213618	0.0278982	0.00498021	0.0410103	0.00913574	0.0361409	0.00581352	0.00787385	0.104803	0.0105785	0.00787385	0.00159336	0.0839056	0.0140975	0.0591972	0.0317853	0.0524861	0.0213618	0.0748471	0.0317853	0.0122242	0.0278982	0.0036327	0.0105785	0.0244369	0.0361409	0.0244369	0.00262844	0.00913574	0.00913574	0.0140975	0.00222903	0.0591972	0.00787385	0.00309317	0.0213618	0.0213618	0.0524861	0.0105785	0.0140975	0.0140975	0.0361409
4.13	0.00222903	0.0036327	0.0122242	0.0140975	0.0162251	0.0361409	0.0213618	0.0213618	0.0278982	0.00581352	0.0361409	0.00787385	0.0410103	0.00581352	0.00913574	0.104803	0.0122242	0.00787385	0.00159336	0.0748471	0.0162251	0.0666313	0.0317853	0.0524861	0.0244369	0.0666313	0.0317853	0.0140975	0.0317853	0.0036327	0.0105785	0.0213618	0.0361409	0.0278982	0.00262844	0.0105785	0.0105785	0.0122242	0.00262844	0.0666313	0.00913574	0.0036327	0.0244369	0.0244369	0.0591972	0.0122242	0.0140975	0.0140975	0.0361409
4.14	0.00222903	0.0036327	0.0122242	0.0140975	0.0162251	0.0317853	0.0213618	0.018636	0.0278982	0.00581352	0.0361409	0.00677255	0.0410103	0.00498021	0.00913574	0.104803	0.0122242	0.00787385	0.00159336	0.0748471	0.0140975	0.0666313	0.0317853	0.0524861	0.0213618	0.0666313	0.0317853	0.0140975	0.0317853	0.0036327	0.0105785	0.0213618	0.0361409	0.0278982	0.00262844	0.0105785	0.0105785	0.0105785	0.00262844	0.0591972	0.00913574	0.0036327	0.0213618	0.0244369	0.0591972	0.0122242	0.0122242	0.0140975	0.0361409
4.15	0.00222903	0.00309317	0.0122242	0.0140975	0.0162251	0.0317853	0.018636	0.018636	0.0278982	0.00498021	0.0361409	0.00677255	0.0361409	0.00498021	0.00787385	0.0938695	0.0105785	0.00787385	0.00159336	0.0748471	0.0140975	0.0591972	0.0278982	0.0524861	0.0213618	0.0666313	0.0317853	0.0122242	0.0278982	0.0036327	0.00913574	0.018636	0.0317853	0.0244369	0.00222903	0.00913574	0.00913574	0.0105785	0.00222903	0.0524861	0.00787385	0.00309317	0.0213618	0.0213618	0.0524861	0.0105785	0.0122242	0.0140975	0.0361409
4.16	0.00188649	0.00262844	0.0105785	0.0162251	0.0140975	0.0278982	0.0162251	0.018636	0.0278982	0.00425773	0.0317853	0.00677255	0.0317853	0.00498021	0.00677255	0.0938695	0.00913574	0.00787385	0.00134306	0.0666313	0.0122242	0.0524861	0.0244369	0.0524861	0.018636	0.0591972	0.0278982	0.0105785	0.0278982	0.00309317	0.00787385	0.018636	0.0317853	0.0213618	0.00188649	0.00787385	0.00787385	0.0105785	0.00188649	0.0524861	0.00677255	0.00309317	0.0213618	0.0213618	0.0464417	0.00913574	0.0122242	0.0162251	0.0317853
4.17	0.00188649	0.00262844	0.00913574	0.0140975	0.0122242	0.0278982	0.0162251	0.018636	0.0244369	0.0036327	0.0317853	0.00581352	0.0317853	0.00425773	0.00677255	0.0938695	0.00913574	0.00787385	0.00134306	0.0666313	0.0122242	0.0524861	0.0244369	0.0524861	0.0162251	0.0524861	0.0244369	0.0105785	0.0244369	0.00309317	0.00787385	0.0162251	0.0278982	0.0213618	0.00188649	0.00787385	0.00787385	0.0105785	0.00188649	0.0464417	0.00677255	0.00309317	0.018636	0.018636	0.0464417	0.00913574	0.0105785	0.0162251	0.0317853
4.18	0.00159336	0.00262844	0.00787385	0.0122242	0.0122242	0.0278982	0.0140975	0.0162251	0.0244369	0.00309317	0.0317853	0.00581352	0.0278982	0.00425773	0.00677255	0.0748471	0.00787385	0.00787385	0.00134306	0.0591972	0.0105785	0.0464417	0.0244369	0.0524861	0.0162251	0.0524861	0.0244369	0.0105785	0.0213618	0.00309317	0.00787385	0.0162251	0.0244369	0.018636	0.00188649	0.00787385	0.00677255	0.0105785	0.00188649	0.0464417	0.00677255	0.00309317	0.0162251	0.018636	0.0410103	0.00913574	0.00913574	0.0140975	0.0317853
4.19	0.00188649	0.00262844	0.00913574	0.0105785	0.0105785	0.0244369	0.0140975	0.0140975	0.0213618	0.00262844	0.0317853	0.00581352	0.0317853	0.00425773	0.00581352	0.0839056	0.00913574	0.00787385	0.00112979	0.0591972	0.00913574	0.0464417	0.0244369	0.0524861	0.0162251	0.0524861	0.0213618	0.0105785	0.0213618	0.00222903	0.00787385	0.0140975	0.0244369	0.0213618	0.00188649	0.00787385	0.00677255	0.0105785	0.00159336	0.0410103	0.00581352	0.0036327	0.018636	0.0213618	0.0464417	0.00913574	0.00787385	0.0140975	0.0278982
4.2	0.00188649	0.00262844	0.00677255	0.00913574	0.00913574	0.0213618	0.0122242	0.0140975	0.018636	0.00222903	0.0317853	0.00581352	0.0278982	0.00425773	0.00581352	0.0748471	0.00787385	0.00787385	0.000948472	0.0524861	0.00913574	0.0464417	0.0213618	0.0524861	0.0162251	0.0464417	0.018636	0.00913574	0.018636	0.00188649	0.00677255	0.0122242	0.0244369	0.018636	0.00188649	0.00677255	0.00581352	0.0105785	0.00134306	0.0410103	0.00581352	0.00309317	0.0162251	0.018636	0.0361409	0.00787385	0.00677255	0.0122242	0.0278982
4.21	0.00188649	0.00222903	0.00677255	0.00787385	0.00913574	0.0213618	0.0122242	0.0140975	0.018636	0.00188649	0.0317853	0.00581352	0.0278982	0.00425773	0.00581352	0.0748471	0.00677255	0.00787385	0.000948472	0.0524861	0.00787385	0.0410103	0.018636	0.0524861	0.0140975	0.0464417	0.018636	0.00913574	0.0162251	0.00188649	0.00677255	0.0122242	0.0244369	0.018636	0.00159336	0.00677255	0.00581352	0.0105785	0.00134306	0.0361409	0.00581352	0.00309317	0.0162251	0.018636	0.0361409	0.00787385	0.00581352	0.0122242	0.0278982
4.22	0.00188649	0.00188649	0.00677255	0.00787385	0.00913574	0.0213618	0.0105785	0.0140975	0.018636	0.00188649	0.0317853	0.00581352	0.0244369	0.00425773	0.00498021	0.0748471	0.00677255	0.00787385	0.000948472	0.0524861	0.00787385	0.0410103	0.018636	0.0524861	0.0140975	0.0464417	0.018636	0.00787385	0.0162251	0.00188649	0.00581352	0.0105785	0.0213618	0.0162251	0.00159336	0.00581352	0.00581352	0.0105785	0.00112979	0.0361409	0.00581352	0.00309317	0.0140975	0.0162251	0.0361409	0.00677255	0.00581352	0.0105785	0.0278982
4.23	0.00159336	0.00188649	0.00677255	0.00913574	0.00787385	0.0213618	0.00913574	0.0140975	0.018636	0.00188649	0.0278982	0.00581352	0.0213618	0.00425773	0.00498021	0.0666313	0.00677255	0.00787385	0.000794642	0.0464417	0.00787385	0.0361409	0.018636	0.0464417	0.0140975	0.0464417	0.0162251	0.00677255	0.0162251	0.00159336	0.00498021	0.0105785	0.018636	0.0140975	0.00134306	0.00498021	0.00498021	0.0105785	0.000948472	0.0361409	0.00498021	0.00262844	0.0140975	0.0140975	0.0317853	0.00581352	0.00787385	0.0122242	0.0244369
4.24	0.00159336	0.00188649	0.00677255	0.0105785	0.00787385	0.0244369	0.00913574	0.0140975	0.0162251	0.00188649	0.0244369	0.00581352	0.0213618	0.00425773	0.00498021	0.0666313	0.00677255	0.00677255	0.000794642	0.0464417	0.00913574	0.0361409	0.018636	0.0464417	0.0122242	0.0410103	0.0162251	0.00677255	0.0162251	0.00159336	0.00498021	0.0105785	0.018636	0.0140975	0.00134306	0.00498021	0.00425773	0.0105785	0.000948472	0.0361409	0.00498021	0.00262844	0.0140975	0.0140975	0.0317853	0.00581352	0.00913574	0.0140975	0.0213618
4.25	0.00159336	0.00159336	0.00581352	0.0105785	0.00787385	0.0244369	0.00913574	0.0140975	0.0162251	0.00188649	0.0244369	0.00581352	0.0213618	0.00425773	0.00498021	0.0666313	0.00581352	0.00677255	0.000794642	0.0464417	0.00913574	0.0361409	0.018636	0.0464417	0.0122242	0.0410103	0.0162251	0.00677255	0.0162251	0.00159336	0.00498021	0.0105785	0.018636	0.0140975	0.00134306	0.00498021	0.00425773	0.0105785	0.000948472	0.0361409	0.00498021	0.00262844	0.0140975	0.0140975	0.0317853	0.00581352	0.00913574	0.0140975	0.0213618
4.26	0.00134306	0.00159336	0.00677255	0.00913574	0.00677255	0.0213618	0.00913574	0.0140975	0.018636	0.00159336	0.0244369	0.00498021	0.018636	0.0036327	0.00498021	0.0666313	0.00677255	0.00677255	0.000794642	0.0464417	0.00913574	0.0317853	0.018636	0.0464417	0.0140975	0.0464417	0.0162251	0.00787385	0.0162251	0.00159336	0.00498021	0.00913574	0.018636	0.0122242	0.00159336	0.00498021	0.00498021	0.0105785	0.00112979	0.0361409	0.00425773	0.00309317	0.0140975	0.0140975	0.0317853	0.00581352	0.00787385	0.0122242	0.0213618
4.27	0.00134306	0.00134306	0.00677255	0.00913574	0.00677255	0.0213618	0.00913574	0.0140975	0.018636	0.00159336	0.0244369	0.00425773	0.018636	0.00309317	0.00498021	0.0666313	0.00677255	0.00677255	0.000794642	0.0464417	0.00913574	0.0317853	0.0162251	0.0464417	0.0122242	0.0410103	0.0162251	0.00677255	0.0162251	0.00159336	0.00498021	0.00913574	0.018636	0.0122242	0.00159336	0.00498021	0.00425773	0.0105785	0.00112979	0.0317853	0.0036327	0.00309317	0.0140975	0.0140975	0.0317853	0.00581352	0.00787385	0.0122242	0.0213618
4.28	0.00112979	0.00134306	0.00677255	0.00787385	0.00581352	0.018636	0.00787385	0.0122242	0.0162251	0.00159336	0.0244369	0.00425773	0.0162251	0.00309317	0.00425773	0.0591972	0.00677255	0.00581352	0.000664416	0.0410103	0.00787385	0.0278982	0.0162251	0.0464417	0.0122242	0.0361409	0.0140975	0.00677255	0.0140975	0.00159336	0.00498021	0.00787385	0.0162251	0.0105785	0.00134306	0.00498021	0.0036327	0.0105785	0.000948472	0.0317853	0.0036327	0.00262844	0.0122242	0.0122242	0.0278982	0.00498021	0.00787385	0.0105785	0.0213618
4.29	0.00112979	0.00159336	0.00581352	0.00677255	0.00581352	0.018636	0.00913574	0.0122242	0.018636	0.00134306	0.0244369	0.00425773	0.0162251	0.00309317	0.00498021	0.0591972	0.00677255	0.00498021	0.000794642	0.0464417	0.00787385	0.0278982	0.0140975	0.0464417	0.0140975	0.0361409	0.0140975	0.00581352	0.0162251	0.00159336	0.00425773	0.00913574	0.0162251	0.0122242	0.00159336	0.00498021	0.0036327	0.0105785	0.000948472	0.0278982	0.0036327	0.00262844	0.0122242	0.0140975	0.0317853	0.00498021	0.00581352	0.0105785	0.0213618
4.3	0.00112979	0.00159336	0.00581352	0.00581352	0.00498021	0.018636	0.00787385	0.0122242	0.0162251	0.00134306	0.0244369	0.00425773	0.0140975	0.00309317	0.00425773	0.0524861	0.00677255	0.00498021	0.000664416	0.0410103	0.00677255	0.0278982	0.0140975	0.0464417	0.0122242	0.0361409	0.0140975	0.00581352	0.0162251	0.00159336	0.00425773	0.00913574	0.0140975	0.0105785	0.00134306	0.00498021	0.0036327	0.0105785	0.000794642	0.0278982	0.00309317	0.00262844	0.0105785	0.0140975	0.0278982	0.00425773	0.00581352	0.00913574	0.0213618
4.31	0.000794642	0.00112979	0.00581352	0.00498021	0.00425773	0.018636	0.00677255	0.0105785	0.0140975	0.00134306	0.0244369	0.0036327	0.0122242	0.00262844	0.0036327	0.0464417	0.00677255	0.00498021	0.000554409	0.0361409	0.00581352	0.0244369	0.0140975	0.0464417	0.0105785	0.0317853	0.0122242	0.00498021	0.0140975	0.00134306	0.0036327	0.00787385	0.0140975	0.00913574	0.00134306	0.00425773	0.00262844	0.00913574	0.000664416	0.0278982	0.00222903	0.00262844	0.00913574	0.0122242	0.0244369	0.0036327	0.00581352	0.00913574	0.0213618
4.32	0.000794642	0.00112979	0.00581352	0.00498021	0.00498021	0.0162251	0.00677255	0.0105785	0.0162251	0.00134306	0.0244369	0.0036327	0.0140975	0.00222903	0.0036327	0.0524861	0.00677255	0.0036327	0.000664416	0.0361409	0.00581352	0.0278982	0.0140975	0.0464417	0.0122242	0.0361409	0.0122242	0.00581352	0.0140975	0.00134306	0.00309317	0.00913574	0.0162251	0.0105785	0.00159336	0.00425773	0.00262844	0.00913574	0.000664416	0.0244369	0.00262844	0.00309317	0.0105785	0.0122242	0.0278982	0.00425773	0.00581352	0.00913574	0.0213618
4.33	0.000948472	0.00112979	0.00498021	0.00425773	0.00498021	0.0162251	0.00787385	0.0105785	0.0162251	0.00112979	0.0213618	0.0036327	0.0140975	0.00222903	0.00425773	0.0464417	0.00677255	0.0036327	0.000554409	0.0361409	0.00677255	0.0317853	0.0140975	0.0410103	0.0140975	0.0361409	0.0122242	0.00581352	0.0140975	0.00134306	0.00309317	0.00787385	0.018636	0.0122242	0.00134306	0.0036327	0.00309317	0.00913574	0.000664416	0.0278982	0.00262844	0.00309317	0.0122242	0.0105785	0.0317853	0.0036327	0.00581352	0.0105785	0.018636
4.34	0.000794642	0.000948472	0.00498021	0.00425773	0.00498021	0.0140975	0.00787385	0.00913574	0.0162251	0.00112979	0.018636	0.0036327	0.0122242	0.00222903	0.0036327	0.0410103	0.00677255	0.0036327	0.000554409	0.0361409	0.00677255	0.0278982	0.0140975	0.0361409	0.0140975	0.0361409	0.0122242	0.00498021	0.0140975	0.00134306	0.00309317	0.00677255	0.0162251	0.0105785	0.00112979	0.0036327	0.00262844	0.00913574	0.000664416	0.0278982	0.00262844	0.00222903	0.0122242	0.00913574	0.0278982	0.00309317	0.00677255	0.0105785	0.018636
4.35	0.000794642	0.000948472	0.00498021	0.00425773	0.00498021	0.0140975	0.00677255	0.00787385	0.0162251	0.000948472	0.018636	0.00262844	0.0122242	0.00159336	0.0036327	0.0410103	0.00581352	0.0036327	0.000461681	0.0317853	0.00581352	0.0278982	0.0140975	0.0361409	0.0122242	0.0317853	0.0122242	0.00498021	0.0122242	0.00134306	0.00262844	0.00677255	0.0162251	0.00913574	0.00112979	0.00309317	0.00262844	0.00677255	0.000554409	0.0278982	0.00262844	0.00222903	0.0122242	0.00913574	0.0278982	0.00309317	0.00581352	0.00913574	0.018636
4.36	0.000794642	0.000794642	0.00498021	0.0036327	0.00425773	0.0140975	0.00677255	0.00913574	0.018636	0.000948472	0.018636	0.00262844	0.0140975	0.00159336	0.0036327	0.0410103	0.00498021	0.0036327	0.000461681	0.0317853	0.00581352	0.0244369	0.0162251	0.0361409	0.0122242	0.0317853	0.0122242	0.00498021	0.0122242	0.00134306	0.00262844	0.00677255	0.0162251	0.0105785	0.00134306	0.00309317	0.00262844	0.00581352	0.000461681	0.0278982	0.00262844	0.00262844	0.0122242	0.00787385	0.0278982	0.0036327	0.00498021	0.00913574	0.018636
4.37	0.000664416	0.000794642	0.00498021	0.00425773	0.00425773	0.0140975	0.00677255	0.00913574	0.018636	0.000948472	0.0162251	0.00262844	0.0122242	0.00159336	0.0036327	0.0410103	0.00498021	0.0036327	0.000383686	0.0317853	0.00677255	0.0244369	0.0140975	0.0361409	0.0122242	0.0317853	0.0122242	0.00498021	0.0122242	0.00134306	0.00262844	0.00581352	0.0140975	0.0105785	0.00112979	0.00309317	0.00222903	0.00581352	0.000461681	0.0244369	0.00222903	0.00222903	0.0122242	0.00787385	0.0244369	0.00309317	0.00498021	0.0105785	0.0162251
4.38	0.000664416	0.000794642	0.00498021	0.00425773	0.00425773	0.0122242	0.00677255	0.00787385	0.0162251	0.000948472	0.0162251	0.00262844	0.0122242	0.00159336	0.00309317	0.0361409	0.00498021	0.00309317	0.000383686	0.0317853	0.00581352	0.0213618	0.0140975	0.0361409	0.0105785	0.0278982	0.0122242	0.00498021	0.0122242	0.00134306	0.00262844	0.00498021	0.0122242	0.00913574	0.00112979	0.00309317	0.00222903	0.00581352	0.000461681	0.0244369	0.00222903	0.00222903	0.0122242	0.00787385	0.0244369	0.00262844	0.00498021	0.00913574	0.0162251
4.39	0.000554409	0.000664416	0.0036327	0.00425773	0.0036327	0.0122242	0.00581352	0.00677255	0.0162251	0.000794642	0.0162251	0.00262844	0.0105785	0.00159336	0.00262844	0.0361409	0.00425773	0.00309317	0.000383686	0.0278982	0.00581352	0.0213618	0.0140975	0.0361409	0.0105785	0.0278982	0.0105785	0.0036327	0.0105785	0.00112979	0.00222903	0.00498021	0.0105785	0.00913574	0.000948472	0.00309317	0.00188649	0.00581352	0.000461681	0.0244369	0.00222903	0.00188649	0.0105785	0.00677255	0.0244369	0.00262844	0.00425773	0.00913574	0.0162251
4.4	0.000554409	0.000554409	0.00309317	0.0036327	0.0036327	0.0122242	0.00581352	0.00677255	0.0140975	0.000794642	0.0162251	0.00262844	0.00913574	0.00159336	0.00262844	0.0361409	0.00425773	0.00309317	0.000383686	0.0278982	0.00498021	0.018636	0.0122242	0.0361409	0.00913574	0.0244369	0.0105785	0.00309317	0.0105785	0.00112979	0.00222903	0.00498021	0.0105785	0.00913574	0.000794642	0.00309317	0.00159336	0.00581352	0.000461681	0.0213618	0.00222903	0.00188649	0.00913574	0.00581352	0.0213618	0.00262844	0.00425773	0.00913574	0.0162251
4.41	0.000554409	0.000554409	0.00309317	0.0036327	0.00309317	0.0105785	0.00498021	0.00677255	0.0122242	0.000664416	0.0140975	0.00262844	0.00913574	0.00159336	0.00262844	0.0317853	0.00425773	0.00309317	0.000383686	0.0244369	0.00498021	0.0162251	0.0105785	0.0361409	0.00913574	0.0244369	0.00913574	0.00309317	0.00913574	0.00112979	0.00222903	0.00498021	0.0105785	0.00787385	0.000794642	0.00262844	0.00159336	0.00581352	0.000383686	0.018636	0.00222903	0.00188649	0.00913574	0.00581352	0.018636	0.00262844	0.0036327	0.00913574	0.0140975
4.42	0.000461681	0.000461681	0.00262844	0.0036327	0.00309317	0.0105785	0.00498021	0.00581352	0.0122242	0.000664416	0.0140975	0.00222903	0.00787385	0.00134306	0.00222903	0.0317853	0.00425773	0.00309317	0.000318223	0.0244369	0.00498021	0.0140975	0.0105785	0.0361409	0.00913574	0.0244369	0.00913574	0.00262844	0.00913574	0.00112979	0.00222903	0.00425773	0.00913574	0.00677255	0.000794642	0.00262844	0.00159336	0.00498021	0.000383686	0.018636	0.00188649	0.00159336	0.00787385	0.00498021	0.018636	0.00222903	0.0036327	0.00787385	0.0140975
4.43	0.000554409	0.000461681	0.00262844	0.0036327	0.00309317	0.00913574	0.00498021	0.00581352	0.0122242	0.000794642	0.0140975	0.00222903	0.00913574	0.00134306	0.00262844	0.0361409	0.00425773	0.00309317	0.000383686	0.0278982	0.00425773	0.0140975	0.00913574	0.0361409	0.00913574	0.0278982	0.0105785	0.00309317	0.0105785	0.00112979	0.00222903	0.00498021	0.00913574	0.00787385	0.000948472	0.00309317	0.00188649	0.00498021	0.000461681	0.0213618	0.00222903	0.00159336	0.00913574	0.00677255	0.0162251	0.00262844	0.0036327	0.00787385	0.0140975
4.44	0.000554409	0.000461681	0.00262844	0.00309317	0.00309317	0.00913574	0.00425773	0.00581352	0.0105785	0.000794642	0.0140975	0.00222903	0.00913574	0.00134306	0.00262844	0.0317853	0.00425773	0.00309317	0.000318223	0.0244369	0.00425773	0.0122242	0.00787385	0.0361409	0.00787385	0.0244369	0.0105785	0.00309317	0.0105785	0.000948472	0.00222903	0.00498021	0.00913574	0.00677255	0.000948472	0.00309317	0.00188649	0.00498021	0.000383686	0.018636	0.00222903	0.00159336	0.00913574	0.00677255	0.0162251	0.00262844	0.00309317	0.00787385	0.0140975
4.45	0.000664416	0.000554409	0.00309317	0.00309317	0.00309317	0.00913574	0.00498021	0.00677255	0.0122242	0.000948472	0.0140975	0.00222903	0.00913574	0.00134306	0.00309317	0.0317853	0.0036327	0.00309317	0.000383686	0.0278982	0.00425773	0.0140975	0.00913574	0.0361409	0.00787385	0.0278982	0.0122242	0.0036327	0.0122242	0.00112979	0.00262844	0.00581352	0.0105785	0.00787385	0.000948472	0.0036327	0.00188649	0.00498021	0.000461681	0.018636	0.00222903	0.00188649	0.0105785	0.00677255	0.018636	0.00309317	0.00309317	0.00787385	0.0140975
4.46	0.000664416	0.000554409	0.00309317	0.0036327	0.00309317	0.0105785	0.00498021	0.00677255	0.0122242	0.000794642	0.0122242	0.00222903	0.00913574	0.00112979	0.00309317	0.0317853	0.0036327	0.00309317	0.000383686	0.0278982	0.00498021	0.0140975	0.00913574	0.0317853	0.00787385	0.0278982	0.0105785	0.0036327	0.0122242	0.00112979	0.00222903	0.00581352	0.0105785	0.00787385	0.000948472	0.0036327	0.00188649	0.00498021	0.000461681	0.018636	0.00188649	0.00188649	0.0105785	0.00581352	0.018636	0.00309317	0.0036327	0.00913574	0.0140975
4.47	0.000664416	0.000461681	0.00309317	0.0036327	0.00309317	0.00913574	0.00498021	0.00581352	0.0122242	0.000794642	0.0122242	0.00222903	0.00787385	0.00112979	0.00262844	0.0317853	0.00309317	0.00309317	0.000383686	0.0278982	0.00498021	0.0140975	0.00913574	0.0317853	0.00787385	0.0278982	0.0105785	0.00309317	0.0122242	0.000948472	0.00222903	0.00498021	0.0105785	0.00787385	0.000948472	0.00309317	0.00188649	0.00498021	0.000461681	0.018636	0.00188649	0.00159336	0.00913574	0.00581352	0.018636	0.00262844	0.0036327	0.00913574	0.0140975
4.48	0.000664416	0.000461681	0.00262844	0.0036327	0.00262844	0.00913574	0.00425773	0.00581352	0.0105785	0.000794642	0.0122242	0.00222903	0.00677255	0.00112979	0.00222903	0.0278982	0.00262844	0.00262844	0.000318223	0.0244369	0.00425773	0.0140975	0.00913574	0.0317853	0.00787385	0.0244369	0.00913574	0.00309317	0.0105785	0.000948472	0.00188649	0.00425773	0.00913574	0.00677255	0.000794642	0.00262844	0.00159336	0.00498021	0.000383686	0.0162251	0.00188649	0.00159336	0.00913574	0.00581352	0.0162251	0.00222903	0.00309317	0.00787385	0.0140975
4.49	0.000664416	0.000461681	0.00262844	0.0036327	0.00222903	0.00913574	0.00425773	0.00581352	0.0105785	0.000794642	0.0122242	0.00222903	0.00677255	0.00112979	0.00222903	0.0278982	0.00262844	0.00262844	0.000263395	0.0244369	0.00425773	0.0122242	0.00913574	0.0317853	0.00581352	0.0244369	0.00913574	0.00309317	0.00913574	0.000794642	0.00159336	0.00425773	0.00787385	0.00677255	0.000794642	0.00262844	0.00159336	0.00498021	0.000318223	0.0162251	0.00159336	0.00134306	0.00787385	0.00498021	0.0140975	0.00222903	0.00262844	0.00787385	0.0122242
[truncated: 54 more columns]

## Sheet: Fig. 4B
I2-Mobile fraction
Control	0.7857	0.7935	0.7762	0.7568	0.8783	0.8194	0.8717	0.9021	0.8867	0.8685	0.6848	0.611	0.7022	0.7107	0.6172	0.6531	0.7618	0.8022	0.6528	0.7693	0.642	0.6581	0.7417	0.6337	0.6991	0.6601
Tg	0.829	0.6152	0.6532	0.7775	0.7997	0.7658	0.7167	0.6427	0.8186	0.8317	0.7512	0.7554	0.7597
w7	0.6191	0.5642	0.5273	0.5515	0.5963	0.5251	0.5934	0.6907	0.679	0.6984	0.6122	0.6302
Bapta	0.7463	0.7639	0.7518	0.7553	0.7433	0.6596	0.6889	0.6137	0.75	0.5844	0.5883	0.5524	0.6659	0.6469	0.6888	0.6289	0.5735	0.5889
	Minimum	25% Percentile	Median	75% Percentile	Maximum	Range		Mean	Std. Deviation	Std. Error of Mean
Control	0.611	0.6569	0.7493	0.8065	0.9021	0.2911		0.7438	0.09085	0.01782
Tg	0.6152	0.685	0.7597	0.8092	0.8317	0.2165		0.7474	0.07147	0.01982
w7	0.5251	0.5547	0.6043	0.6668	0.6984	0.1733		0.6073	0.05994	0.0173
Bapta	0.5524	0.5888	0.6628	0.7472	0.7639	0.2115		0.6662	0.07279	0.01716

## Sheet: Fig. 4C
I2-Halftime
Control	0.184	0.2249	0.1328	0.07872	0.4248	0.4014	0.4223	0.3282	0.5243	0.5195	0.1658	0.2488	0.2936	0.6426	0.2002	0.185	0.4781	0.2943	0.2764	0.2431	0.03381	0.1157	0.1318	0.3062	0.1199	0.09615	0.02709	0.02735
Tg	0.2239	0.28713	0.3919	0.5914	0.4808	0.4844	0.25689	0.2764	0.38584	0.28184	0.274223	0.266606
w7	0.07259	0.06451	0.1113	0.1032	0.05324	0.04955	0.1369	0.128	0.108	0.1023	0.08193	0.05577
Bapta	1.253	0.9738	0.8574	0.8445	1.253	1.186	0.8534	0.857	0.7535	1.155	0.9733	1.006	0.9417	1.137	1.233	1.288	0.9636	1.053
	Minimum	25% Percentile	Median	75% Percentile	Maximum	Range		Mean	Std. Deviation	Std. Error of Mean
Control	0.02709	0.1229	0.234	0.3831	0.6426	0.6155		0.2545	0.1645	0.03109
Tg	0.2239	0.2685	0.2845	0.4586	0.5914	0.3675		0.3501	0.1159	0.03346
w7	0.04955	0.05796	0.09212	0.1105	0.1369	0.08735		0.08894	0.03002	0.008665
Bapta	0.7535	0.8573	0.9899	1.198	1.288	0.5345		1.032	0.168	0.03961

## Sheet: Fig. 4E
I3-Mobile fraction
Control	0.443	0.5002	0.5688	0.5613	0.4909	0.466	0.4745	0.4847	0.6554	0.5829	0.5342	0.4963	0.5719	0.5731	0.3584	0.3712	0.4667	0.496	0.4944	0.4545	0.03381	0.1157	0.1318	0.3062	0.1199	0.09615	0.02709	0.02735
Tg	0.4873	0.54	0.5963	0.4489	0.677	0.8322	0.7276	0.7164	0.569	0.8051	0.8676
w7	0.6396	0.5852	0.6364	0.7183	0.519	0.5119	0.5127	0.5339	0.5465	0.4996	0.5278	0.5382	0.5324	0.5586
Bapta	0.7416	0.7422	0.7595	0.7179	0.6034	0.6604	0.5456	0.6008	0.614	0.6088	0.6559	0.6006	0.6616	0.5742	0.57	0.6895	0.5295	0.6635
	Minimum	25% Percentile	Median	75% Percentile	Maximum	Range		Mean	Std. Deviation	Std. Error of Mean
Control	0.3584	0.4662	0.4952	0.5669	0.6554	0.297		0.5022	0.07121	0.01592
Tg	0.4489	0.54	0.677	0.8051	0.8676	0.4187		0.6607	0.1425	0.04296
w7	0.4996	0.5174	0.5361	0.598	0.7183	0.2187		0.5614	0.06255	0.01672
Bapta	0.5295	0.594	0.635	0.6966	0.7595	0.23		0.6411	0.06931	0.01634

## Sheet: Fig. 4F
I3-Mobile fraction
Control	0.1457	0.1371	0.2829	0.2142	0.1406	0.1323	0.0595	0.1029	0.4269	0.3868	0.4216	0.3585	0.3298	0.2729	0.09992	0.0666	0.09341	0.1628	0.1638	0.188	0.03381	0.1157	0.1318	0.3062	0.1199	0.09615	0.02709	0.02735
Tg	0.0447	0.04015	0.1456	0.08648	0.08738	0.04926	0.0652	0.0934	0.06622	0.09116	0.06029
w7	0.1185	0.1337	0.08735	0.2928	0.2932	0.09022	0.1558	0.1076	0.1116	0.077	0.214	0.277	0.1981	0.2708
Bapta	0.894	0.9458	1.041	1.002	0.9062	0.9585	1.044	0.9457	1.244	1.318	1.284	1.758	1.676	1.641	1.576	1.678	1.578	1.667
	Minimum	25% Percentile	Median	75% Percentile	Maximum	Range		Mean	Std. Deviation	Std. Error of Mean
Control	0.0595	0.1103	0.1633	0.3181	0.4269	0.3674		0.2093	0.1202	0.02687
Tg	0.04015	0.04926	0.06622	0.09116	0.1456	0.1055		0.07544	0.03009	0.009071
w7	0.077	0.1033	0.1448	0.2724	0.2932	0.2162		0.1734	0.08216	0.02196
Bapta	0.894	0.9553	1.264	1.648	1.758	0.864		1.287	0.3261	0.07686

## Sheet: Fig. 5B
I2-Mobile fraction
Tg	0.829	0.6152	0.6032	0.7775	0.7997	0.7658	0.7167	0.6427	0.8186	0.8317	0.7512	0.7554	0.7597
Tg+w7	0.6255	0.6174	0.4983	0.4958	0.6027	0.5771	0.6321	0.6548	0.5974	0.5864	0.6326	0.6586	0.6249	0.6321	0.6211	0.6039	0.6842	0.6335	0.5719	0.5203	0.5915	0.6309
Tg+Bapta	0.7953	0.7853	0.7619	0.8035	0.8003	0.6559	0.6108	0.7984	0.7994	0.7693	0.706	0.8337	0.8096	0.7547	0.7178
	Minimum	25% Percentile	Median	75% Percentile	Maximum	Range		Mean	Std. Deviation	Std. Error of Mean
Tg	0.6032	0.6797	0.7597	0.8092	0.8317	0.2285		0.7436	0.07801	0.02164
Tg+w7	0.4958	0.5841	0.6193	0.6322	0.6842	0.1884		0.6042	0.04855	0.01035
Tg+Bapta	0.6108	0.7178	0.7853	0.8003	0.8337	0.2229		0.7601	0.06224	0.01607

[truncated: 15 more sheets: Fig. 5C, Fig. 5E, Fig. 5F, Fig. 5G, Fig. 5H, Fig. 7D, Fig. 7E, Supplementary Fig. 2G, Supplementary Fig. 2H, Supplementary Fig. 2I, Supplementary Fig. 3B-G, Supplementary Fig. 7B, Supplementary Fig. 7C, Supplementary Fig. 9D, Supplementary Fig. 14]
